# Supplementary material for: (E)-2-Furyl methyl ketone 2,4-dinitro­phenyl­hydrazone
Source: Acta Crystallogr Sect E Struct Rep Online. 2008 May 24;64(Pt 6):o1153. doi: 10.1107/S1600536808015122 (PMC2961490; doi:10.1107/S1600536808015122)
Supplement: Supplementary file 1 [file e-64-o1153-sup1.cif]

##############################################################################
###                                                                        ###
###        Electronic paper (Acta Crystallographica Section E)             ###
###                                                                        ###
##############################################################################
#                                                                            #
# This CIF contains the data in a paper accepted for publication in Acta     #
# Crystallographica Section E. It conforms to the requirements of Notes      #
# for Authors for Section E, and has been peer reviewed under the auspices   #
# of the IUCr Commission on Journals.                                        #
#                                                                            #
# Full details of the Crystallographic Information File format               #
# are given in the paper "The Crystallographic Information File (CIF):       #
# a New Standard Archive File for Crystallography" by S. R. Hall, F. H.      #
# Allen and I. D. Brown [Acta Cryst. (1991), A47, 655-685].                  #
#                                                                            #
# The current version of the core CIF dictionary is obtainable from          #
# ftp://ftp.iucr.org/pub/cif_core.dic. The current version number is 2.4.    #
#                                                                            #
# Software is freely available for graphical display of the structure(s) in  #
# this CIF.  For information consult the CIF home page http://www.iucr.org/  #
# cif/home.html                                                              #
#                                                                            #
# This file may be used for bona fide research purposes within the           #
# scientific community so long as proper attribution is given to the journal # 
# article from which it was obtained.                                        #
#                                                                            #
##############################################################################
                                             
data_I
_audit_creation_method     SHELXL-97
_chemical_name_systematic
;
(E)-2-Furyl methyl ketone 2,4-dinitrophenylhydrazone
;
_chemical_name_common     ?
_chemical_formula_moiety     'C12 H10 N4 O5'
_chemical_formula_sum     'C12 H10 N4 O5'
_chemical_formula_iupac     'C12 H10 N4 O5'
_chemical_formula_weight     290.24
_chemical_melting_point     ?
_symmetry_cell_setting     monoclinic
_symmetry_space_group_name_H-M     'P 21/c'
_symmetry_space_group_name_Hall     '-P 2ybc'
loop_
    _symmetry_equiv_pos_as_xyz
    'x, y, z'
    '-x, y+1/2, -z+1/2'
    '-x, -y, -z'
    'x, -y-1/2, z-1/2'
_cell_length_a     9.8917(8)
_cell_length_b     12.8477(15)
_cell_length_c     10.6549(12)
_cell_angle_alpha     90.00
_cell_angle_beta     111.63(2)
_cell_angle_gamma     90.00
_cell_volume     1258.7(3)
_cell_formula_units_Z     4
_cell_measurement_reflns_used     5266
_cell_measurement_theta_min     3.2
_cell_measurement_theta_max     26.0
_cell_measurement_temperature     293(2)
_exptl_crystal_description     prism
_exptl_crystal_colour     brown
_exptl_crystal_size_max     0.36
_exptl_crystal_size_mid     0.23
_exptl_crystal_size_min     0.18
_exptl_crystal_density_diffrn     1.532
_exptl_crystal_density_meas     ?
_exptl_crystal_density_method     'not measured'
_exptl_crystal_F_000     600
_exptl_absorpt_coefficient_mu     0.122
_exptl_absorpt_correction_type     none
_exptl_absorpt_process_details     ?
_exptl_absorpt_correction_T_min     ?
_exptl_absorpt_correction_T_max     ?
_exptl_special_details
;
;
_diffrn_ambient_temperature     293(2)
_diffrn_radiation_type     MoK\a
_diffrn_radiation_wavelength     0.71073
_diffrn_radiation_source     'fine-focus sealed tube'
_diffrn_radiation_monochromator     graphite
_diffrn_measurement_device_type     'Rigaku R-AXIS RAPID IP'
_diffrn_measurement_method     \w
_diffrn_detector_area_resol_mean     10.00
_diffrn_reflns_number     12121
_diffrn_reflns_av_R_equivalents     0.0257
_diffrn_reflns_av_sigmaI/netI     0.0232
_diffrn_reflns_theta_min     3.17
_diffrn_reflns_theta_max     27.42
_diffrn_reflns_theta_full     27.42
_diffrn_measured_fraction_theta_max     0.997
_diffrn_measured_fraction_theta_full     0.997
_diffrn_reflns_limit_h_min     -12
_diffrn_reflns_limit_h_max     12
_diffrn_reflns_limit_k_min     -16
_diffrn_reflns_limit_k_max     16
_diffrn_reflns_limit_l_min     -13
_diffrn_reflns_limit_l_max     13
_diffrn_standards_number     0
_diffrn_standards_interval_count     0
_diffrn_standards_interval_time     0
_diffrn_standards_decay_%     ?
_refine_special_details
;
Refinement of <i>F</i>^2^ against ALL reflections. The weighted <i>R</i>-factor
<i>wR</i> and goodness of fit <i>S</i> are based on <i>F</i>^2^, conventional
<i>R</i>-factors <i>R</i> are based on <i>F</i>, with <i>F</i> set to zero for
negative <i>F</i>^2^. The threshold expression of <i>F</i>^2^ >
\s(<i>F</i>^2^) is used only for calculating <i>R</i>-factors(gt) <i>etc</i>.
and is not relevant to the choice of reflections for refinement.
<i>R</i>-factors based on <i>F</i>^2^ are statistically about twice as large
as those based on <i>F</i>, and <i>R</i>- factors based on ALL data will be
even larger.
;
_reflns_number_total     2858
_reflns_number_gt     1784
_reflns_threshold_expression     I>2\s(I)
_refine_ls_structure_factor_coef     Fsqd
_refine_ls_matrix_type     full
_refine_ls_R_factor_all     0.0637
_refine_ls_R_factor_gt     0.0380
_refine_ls_wR_factor_gt     0.0994
_refine_ls_wR_factor_ref     0.1111
_refine_ls_goodness_of_fit_ref     1.028
_refine_ls_restrained_S_all     1.028
_refine_ls_number_reflns     2858
_refine_ls_number_parameters     192
_refine_ls_number_restraints     0
_refine_ls_hydrogen_treatment     constr
_refine_ls_weighting_scheme     calc
_refine_ls_weighting_details
                 'calc w=1/[\s^2^(Fo^2^)+(0.0649P)^2^] where P=(Fo^2^+2Fc^2^)/3'
_atom_sites_solution_hydrogens     geom
_atom_sites_solution_primary     direct
_atom_sites_solution_secondary     difmap
_refine_ls_shift/su_max     0.000
_refine_ls_shift/su_mean     0.000
_refine_diff_density_max     0.214
_refine_diff_density_min     -0.167
_refine_ls_extinction_method     'SHELXL97 (Sheldrick, 2008)'
_refine_ls_extinction_coef     0.0047(11)
_refine_ls_extinction_expression
                                  'Fc^*^=kFc[1+0.001xFc^2^\l^3^/sin(2\q)]^-1/4^'
loop_
    _atom_type_symbol
    _atom_type_description
    _atom_type_scat_dispersion_real
    _atom_type_scat_dispersion_imag
    _atom_type_scat_source
    'C' 'C' 0.0033 0.0016
                         'International Tables Vol C Tables 4.2.6.8 and 6.1.1.4'
    'H' 'H' 0.0000 0.0000
                         'International Tables Vol C Tables 4.2.6.8 and 6.1.1.4'
    'O' 'O' 0.0106 0.0060
                         'International Tables Vol C Tables 4.2.6.8 and 6.1.1.4'
    'N' 'N' 0.0061 0.0033
                         'International Tables Vol C Tables 4.2.6.8 and 6.1.1.4'
_computing_data_collection     'PROCESS-AUTO (Rigaku, 1998)'
_computing_cell_refinement     'PROCESS-AUTO (Rigaku, 1998)'
_computing_data_reduction     'CrystalStructure (Rigaku/MSC, 2002)'
_computing_structure_solution     'SIR92 (Altomare <i>et al.</i>,  1993)'
_computing_structure_refinement     'SHELXL97 (Sheldrick, 2008)'
_computing_molecular_graphics     'ORTEP-3 for Windows (Farrugia, 1997)'
_computing_publication_material     'WinGX (Farrugia, 1999)'
loop_
    _atom_site_type_symbol
    _atom_site_label
    _atom_site_fract_x
    _atom_site_fract_y
    _atom_site_fract_z
    _atom_site_U_iso_or_equiv
    _atom_site_adp_type
    _atom_site_calc_flag
    _atom_site_refinement_flags
    _atom_site_occupancy
    _atom_site_disorder_assembly
    _atom_site_disorder_group
    O O1 0.13582(13) 0.43547(8) 0.14104(11) 0.0648(4) Uani d . 1 . .
    O O2 0.15573(13) 0.27996(8) 0.22020(12) 0.0648(4) Uani d . 1 . .
    O O3 0.44159(13) 0.19704(8) 0.66737(13) 0.0660(4) Uani d . 1 . .
    O O4 0.52296(15) 0.31707(10) 0.81753(13) 0.0742(4) Uani d . 1 . .
    O O5 0.09817(11) 0.93990(8) 0.18361(12) 0.0566(3) Uani d . 1 . .
    N N1 0.17859(13) 0.37357(9) 0.23615(12) 0.0452(3) Uani d . 1 . .
    N N2 0.45693(14) 0.28930(10) 0.70150(14) 0.0498(3) Uani d . 1 . .
    N N3 0.21841(13) 0.59367(8) 0.30483(12) 0.0412(3) Uani d . 1 . .
    H H3 0.1757 0.5753 0.2219 0.049 Uiso calc R 1 . .
    N N4 0.22992(13) 0.69747(8) 0.33900(12) 0.0411(3) Uani d . 1 . .
    C C1 0.27421(13) 0.52042(9) 0.40146(14) 0.0349(3) Uani d . 1 . .
    C C2 0.25858(14) 0.41229(10) 0.37100(14) 0.0368(3) Uani d . 1 . .
    C C3 0.31897(14) 0.33809(10) 0.46968(15) 0.0406(3) Uani d . 1 . .
    H H3A 0.3085 0.2677 0.4478 0.049 Uiso calc R 1 . .
    C C4 0.39417(14) 0.36870(10) 0.59975(15) 0.0403(3) Uani d . 1 . .
    C C5 0.40955(15) 0.47424(11) 0.63469(15) 0.0412(3) Uani d . 1 . .
    H H5 0.4597 0.4940 0.7238 0.049 Uiso calc R 1 . .
    C C6 0.35072(14) 0.54818(10) 0.53751(14) 0.0393(3) Uani d . 1 . .
    H H6 0.3613 0.6182 0.5615 0.047 Uiso calc R 1 . .
    C C7 0.16518(14) 0.76093(10) 0.24031(14) 0.0395(3) Uani d . 1 . .
    C C8 0.18273(16) 0.87045(10) 0.27796(16) 0.0431(4) Uani d . 1 . .
    C C9 0.26625(19) 0.92158(12) 0.38905(18) 0.0586(4) Uani d . 1 . .
    H H9 0.3329 0.8926 0.4674 0.070 Uiso calc R 1 . .
    C C10 0.2326(2) 1.02927(13) 0.3632(2) 0.0691(5) Uani d . 1 . .
    H H10 0.2734 1.0842 0.4218 0.083 Uiso calc R 1 . .
    C C11 0.1335(2) 1.03623(12) 0.2414(2) 0.0662(5) Uani d . 1 . .
    H H11 0.0926 1.0983 0.1997 0.079 Uiso calc R 1 . .
    C C12 0.07984(19) 0.73130(12) 0.09826(17) 0.0556(4) Uani d . 1 . .
    H H12A 0.1447 0.7073 0.0560 0.083 Uiso calc R 1 . .
    H H12B 0.0268 0.7907 0.0502 0.083 Uiso calc R 1 . .
    H H12C 0.0130 0.6767 0.0968 0.083 Uiso calc R 1 . .
loop_
    _atom_site_aniso_label
    _atom_site_aniso_U_11
    _atom_site_aniso_U_22
    _atom_site_aniso_U_33
    _atom_site_aniso_U_12
    _atom_site_aniso_U_13
    _atom_site_aniso_U_23
    O1 0.0920(9) 0.0420(6) 0.0438(7) -0.0007(6) 0.0055(6) -0.0006(5)
    O2 0.0836(8) 0.0323(6) 0.0615(8) -0.0105(5) 0.0068(6) -0.0098(5)
    O3 0.0778(8) 0.0408(6) 0.0728(9) 0.0058(5) 0.0200(7) 0.0147(5)
    O4 0.0884(9) 0.0708(8) 0.0459(8) 0.0053(7) 0.0041(7) 0.0107(6)
    O5 0.0572(6) 0.0371(6) 0.0754(8) 0.0069(5) 0.0242(6) 0.0136(5)
    N1 0.0513(7) 0.0333(6) 0.0443(8) -0.0020(5) 0.0096(6) -0.0035(5)
    N2 0.0510(7) 0.0468(8) 0.0489(9) 0.0030(6) 0.0151(6) 0.0111(6)
    N3 0.0510(7) 0.0272(5) 0.0399(7) -0.0003(5) 0.0103(5) -0.0014(5)
    N4 0.0490(7) 0.0263(6) 0.0468(7) -0.0013(5) 0.0164(6) -0.0013(5)
    C1 0.0349(7) 0.0296(6) 0.0404(8) -0.0010(5) 0.0142(6) -0.0009(5)
    C2 0.0373(7) 0.0305(6) 0.0400(8) -0.0020(5) 0.0112(6) -0.0026(5)
    C3 0.0411(7) 0.0297(6) 0.0492(9) -0.0020(5) 0.0147(7) 0.0013(6)
    C4 0.0395(7) 0.0372(7) 0.0434(9) 0.0017(6) 0.0146(6) 0.0064(6)
    C5 0.0421(7) 0.0439(8) 0.0366(8) -0.0028(6) 0.0132(6) -0.0034(6)
    C6 0.0433(7) 0.0316(7) 0.0448(9) -0.0023(6) 0.0181(6) -0.0047(6)
    C7 0.0428(7) 0.0343(7) 0.0427(8) -0.0003(6) 0.0171(6) 0.0024(6)
    C8 0.0507(8) 0.0319(7) 0.0496(9) 0.0045(6) 0.0220(7) 0.0084(6)
    C9 0.0800(11) 0.0390(8) 0.0549(10) -0.0056(8) 0.0227(9) -0.0049(7)
    C10 0.0959(14) 0.0354(8) 0.0892(15) -0.0106(8) 0.0495(13) -0.0130(9)
    C11 0.0762(12) 0.0289(8) 0.1072(18) 0.0051(8) 0.0499(13) 0.0085(9)
    C12 0.0682(10) 0.0446(8) 0.0471(10) 0.0010(8) 0.0133(8) 0.0036(7)
_geom_special_details
;
All e.s.d.'s (except the e.s.d. in the dihedral angle between two l.s. planes)
are estimated using the full covariance matrix. The cell e.s.d.'s are taken
into account individually in the estimation of e.s.d.'s in distances, angles
and torsion angles; correlations between e.s.d.'s in cell parameters are only
used when they are defined by crystal symmetry. An approximate (isotropic)
treatment of cell e.s.d.'s is used for estimating e.s.d.'s involving l.s.
planes.
;
loop_
    _geom_bond_atom_site_label_1
    _geom_bond_atom_site_label_2
    _geom_bond_site_symmetry_2
    _geom_bond_distance
    _geom_bond_publ_flag
    O1 N1 . 1.2338(16) ?
    O2 N1 . 1.2239(15) ?
    O3 N2 . 1.2327(17) ?
    O4 N2 . 1.2194(18) ?
    O5 C11 . 1.369(2) ?
    O5 C8 . 1.3735(18) ?
    N1 C2 . 1.4491(18) ?
    N2 C4 . 1.4510(18) ?
    N3 C1 . 1.3533(17) y
    N3 N4 . 1.3760(15) y
    N3 H3 . 0.8600 ?
    N4 C7 . 1.2977(18) y
    C1 C6 . 1.4115(19) ?
    C1 C2 . 1.4221(17) ?
    C2 C3 . 1.3813(19) ?
    C3 C4 . 1.367(2) ?
    C3 H3A . 0.9300 ?
    C4 C5 . 1.3995(19) ?
    C5 C6 . 1.367(2) ?
    C5 H5 . 0.9300 ?
    C6 H6 . 0.9300 ?
    C7 C8 . 1.4560(19) ?
    C7 C12 . 1.485(2) ?
    C8 C9 . 1.339(2) ?
    C9 C10 . 1.426(2) ?
    C9 H9 . 0.9300 ?
    C10 C11 . 1.309(3) ?
    C10 H10 . 0.9300 ?
    C11 H11 . 0.9300 ?
    C12 H12A . 0.9600 ?
    C12 H12B . 0.9600 ?
    C12 H12C . 0.9600 ?
loop_
    _geom_angle_atom_site_label_1
    _geom_angle_atom_site_label_2
    _geom_angle_atom_site_label_3
    _geom_angle_site_symmetry_1
    _geom_angle_site_symmetry_3
    _geom_angle
    _geom_angle_publ_flag
    C11 O5 C8 . . 105.81(13) ?
    O2 N1 O1 . . 121.97(13) ?
    O2 N1 C2 . . 118.71(12) ?
    O1 N1 C2 . . 119.32(11) ?
    O4 N2 O3 . . 122.83(14) ?
    O4 N2 C4 . . 118.26(13) ?
    O3 N2 C4 . . 118.91(14) ?
    C1 N3 N4 . . 120.13(12) ?
    C1 N3 H3 . . 119.9 ?
    N4 N3 H3 . . 119.9 ?
    C7 N4 N3 . . 115.25(12) ?
    N3 C1 C6 . . 121.30(12) ?
    N3 C1 C2 . . 121.75(13) ?
    C6 C1 C2 . . 116.95(12) ?
    C3 C2 C1 . . 121.36(13) ?
    C3 C2 N1 . . 116.28(12) ?
    C1 C2 N1 . . 122.37(12) ?
    C4 C3 C2 . . 119.62(13) ?
    C4 C3 H3A . . 120.2 ?
    C2 C3 H3A . . 120.2 ?
    C3 C4 C5 . . 120.90(13) ?
    C3 C4 N2 . . 118.57(13) ?
    C5 C4 N2 . . 120.52(13) ?
    C6 C5 C4 . . 119.84(13) ?
    C6 C5 H5 . . 120.1 ?
    C4 C5 H5 . . 120.1 ?
    C5 C6 C1 . . 121.31(13) ?
    C5 C6 H6 . . 119.3 ?
    C1 C6 H6 . . 119.3 ?
    N4 C7 C8 . . 114.26(13) ?
    N4 C7 C12 . . 126.16(13) ?
    C8 C7 C12 . . 119.58(12) ?
    C9 C8 O5 . . 109.82(13) ?
    C9 C8 C7 . . 133.59(14) ?
    O5 C8 C7 . . 116.59(13) ?
    C8 C9 C10 . . 106.32(17) ?
    C8 C9 H9 . . 126.8 ?
    C10 C9 H9 . . 126.8 ?
    C11 C10 C9 . . 107.09(16) ?
    C11 C10 H10 . . 126.5 ?
    C9 C10 H10 . . 126.5 ?
    C10 C11 O5 . . 110.96(14) ?
    C10 C11 H11 . . 124.5 ?
    O5 C11 H11 . . 124.5 ?
    C7 C12 H12A . . 109.5 ?
    C7 C12 H12B . . 109.5 ?
    H12A C12 H12B . . 109.5 ?
    C7 C12 H12C . . 109.5 ?
    H12A C12 H12C . . 109.5 ?
    H12B C12 H12C . . 109.5 ?
loop_
    _geom_hbond_atom_site_label_D
    _geom_hbond_atom_site_label_H
    _geom_hbond_atom_site_label_A
    _geom_hbond_site_symmetry_A
    _geom_hbond_distance_DH
    _geom_hbond_distance_HA
    _geom_hbond_distance_DA
    _geom_hbond_angle_DHA
    _geom_hbond_publ_flag
    N3 H3 O1 . 0.86 1.97 2.6063(15) 130 y
    C9 H9 O4 2_656 0.93 2.41 3.334(2) 172 y
    C11 H11 O2 1_565 0.93 2.41 3.1530(19) 137 y
data_global
_journal_date_recd_electronic     2008-05-02
_journal_date_accepted     2008-05-19
_journal_name_full     'Acta Crystallographica, Section E'
_journal_year     2008
_journal_volume     64
_journal_issue      6
_journal_page_first     o1153
_journal_page_last     o1153
_journal_paper_category     QO
_journal_coeditor_code     OM2233
_publ_contact_author_name     'Dr. S. Shan'
_publ_contact_author_address
;
College of Chemical Engineering and Materials Science
Zhejiang University of Technology
Hangzhou
People's Republic of China
;
_publ_contact_author_email     shanshang@mail.hz.zj.cn
_publ_section_title
;
(<i>E</i>)-2-Furyl methyl ketone 2,4-dinitrophenylhydrazone
;
loop_
    _publ_author_name
    _publ_author_address
    'Shang Shan'
;
College of Chemical Engineering and Materials Science
Zhejiang University of Technology
People's Republic of China
;
    'Yu-Liang Tian'
;
College of Chemical Engineering and Materials Science
Zhejiang University of Technology
People's Republic of China
;
    'Shan-Heng Wang'
;
College of Chemical Engineering and Materials Science
Zhejiang University of Technology
People's Republic of China
;
    'Wen-Long Wang'
;
College of Chemical Engineering and Materials Science
Zhejiang University of Technology
People's Republic of China
;
    'Ying-Li Xu'
;
College of Chemical Engineering and Materials Science
Zhejiang University of Technology
People's Republic of China
;
