# Supplementary material for: (E)-2-Furyl methyl ketone 2,4-dinitro­phenyl­hydrazone
Source: Acta Crystallogr Sect E Struct Rep Online. 2008 May 24;64(Pt 6):o1153. doi: 10.1107/S1600536808015122 (PMC2961490; doi:10.1107/S1600536808015122)
Supplement: Supplementary file 2 [file e-64-o1153-Isup2.hkl]

#
# h,k,l, Fc-squared, Fo-squared, sigma(Fo-squared) and status flag
#
data_I
_shelx_title ' ss-204 in p 21/c'
_shelx_refln_list_code          4
_shelx_F_calc_maximum      364.95
_exptl_crystal_F_000       600.00
_reflns_d_resolution_high  0.7716
 
loop_
 _symmetry_equiv_pos_as_xyz
 'x, y, z'
 '-x, y+1/2, -z+1/2'
 '-x, -y, -z'
 'x, -y-1/2, z-1/2'
 
_cell_length_a     9.8917
_cell_length_b    12.8477
_cell_length_c    10.6549
_cell_angle_alpha  90.000
_cell_angle_beta  111.632
_cell_angle_gamma  90.000
 
_shelx_F_squared_multiplier     1.000
 
loop_
 _refln_index_h
 _refln_index_k
 _refln_index_l
 _refln_F_squared_calc
 _refln_F_squared_meas
 _refln_F_squared_sigma
 _refln_observed_status
   2   0   0     8239.21     7732.09     79.94 o
   3   0   0    11901.93    11313.04     84.58 o
   4   0   0      118.58      111.78      4.88 o
   5   0   0        5.16        3.24      1.28 o
   6   0   0       60.56       69.22      2.11 o
   7   0   0       65.27       65.17      2.32 o
   8   0   0        0.01        0.25      1.93 o
   9   0   0        2.73        0.19      2.26 o
  10   0   0        8.76       10.15      2.47 o
  11   0   0       13.10       10.15      3.54 o
   2   1   0     3033.03     2884.90     31.95 o
   3   1   0     1394.21     1384.13      9.97 o
   4   1   0      578.23      540.44      4.40 o
   5   1   0      112.71      106.02      1.66 o
   6   1   0      528.22      494.37      5.43 o
   7   1   0       59.66       70.84      1.74 o
   8   1   0      121.70      123.86      2.37 o
   9   1   0        0.35        0.55      1.47 o
  10   1   0        5.52        4.79      1.76 o
  11   1   0        0.44        1.59      2.32 o
   0   2   0        1.24        1.05      0.60 o
   1   2   0      735.30      692.97      4.62 o
   2   2   0     4547.72     4203.05     51.27 o
   3   2   0     1938.53     2003.35     12.23 o
   4   2   0      221.78      186.24      2.65 o
   5   2   0       65.87       61.69      1.66 o
   6   2   0      516.75      556.59      4.47 o
   7   2   0        4.46        3.51      1.37 o
   8   2   0      274.11      283.02      3.22 o
   9   2   0        1.75        1.07      1.61 o
  10   2   0       12.63       14.08      1.98 o
  11   2   0        0.28        0.25      2.06 o
   1   3   0       20.29       19.84      0.82 o
   2   3   0     1338.95     1217.50      6.17 o
   3   3   0       10.96       11.34      0.69 o
   4   3   0       16.92       18.79      1.10 o
   5   3   0       71.96       77.98      1.58 o
   6   3   0       22.99       22.79      1.46 o
   7   3   0       79.74       89.00      2.13 o
   8   3   0      194.70      183.49      2.56 o
   9   3   0        0.72        1.56      1.36 o
  10   3   0        0.69        1.83      1.55 o
  11   3   0        6.53        5.96      2.16 o
   0   4   0      693.90      720.03      5.05 o
   1   4   0       52.60       66.39      1.02 o
   2   4   0      860.18      794.26      4.57 o
   3   4   0      177.25      180.79      1.57 o
   4   4   0       76.67       76.18      1.51 o
   5   4   0      282.42      306.72      2.82 o
   6   4   0       53.68       50.29      1.63 o
   7   4   0      107.82      114.60      2.55 o
   8   4   0        8.17        9.02      1.54 o
   9   4   0        0.79        1.68      1.55 o
  10   4   0       35.60       37.46      1.91 o
  11   4   0        1.14       -0.53      4.10 o
   1   5   0      295.47      277.41      2.20 o
   2   5   0      318.78      356.61      2.49 o
   3   5   0       15.05       13.25      0.84 o
   4   5   0     1227.86     1240.62      8.52 o
   5   5   0       18.64       24.35      1.32 o
   6   5   0       60.36       52.65      2.46 o
   7   5   0        0.49       -0.24      0.87 o
   8   5   0       16.63       17.22      1.21 o
   9   5   0       36.25       41.51      1.65 o
  10   5   0       20.79       14.63      8.36 o
  11   5   0        0.37        4.34      3.92 o
   0   6   0      871.89      961.33      6.99 o
   1   6   0     3330.36     3529.55     15.64 o
   2   6   0      823.12      803.54      4.51 o
   3   6   0      365.88      358.34      2.63 o
   4   6   0      158.89      146.37      1.61 o
   5   6   0        6.97        6.23      0.95 o
   6   6   0       16.90       15.01      0.87 o
   7   6   0        9.09        8.93      0.72 o
   8   6   0       15.93       18.16      2.05 o
   9   6   0        1.84        1.90      1.29 o
  10   6   0       15.84       11.00      5.38 o
  11   6   0       14.15        8.19      4.39 o
   1   7   0      156.27      145.67      1.78 o
   2   7   0      104.84      115.22      1.63 o
   3   7   0      114.25      118.50      1.49 o
   4   7   0      185.90      194.79      2.03 o
   5   7   0        9.72       10.20      3.64 o
   6   7   0        0.24        0.42      2.72 o
   7   7   0       31.27       27.45      4.35 o
   8   7   0        1.20        2.37      5.04 o
   9   7   0       43.81       38.25      5.26 o
  10   7   0       36.36       46.03      4.88 o
   0   8   0      879.05      743.09      7.03 o
   1   8   0      103.73       91.74      1.73 o
   2   8   0      228.59      229.34      2.23 o
   3   8   0       12.94       12.93      0.82 o
   4   8   0       52.63       54.64      1.10 o
   5   8   0      469.25      484.41      5.39 o
   6   8   0       77.27       73.63      2.44 o
   7   8   0        7.35        9.64      4.63 o
   8   8   0       65.15       60.47      5.62 o
   9   8   0      197.94      220.50      7.89 o
  10   8   0       24.60       17.89      6.69 o
   1   9   0      176.50      154.15      2.08 o
   2   9   0        1.17        0.54      1.00 o
   3   9   0       88.67       93.79      1.51 o
   4   9   0       33.03       35.09      1.11 o
   5   9   0        8.39        7.49      2.88 o
   6   9   0      203.18      192.63      4.42 o
   7   9   0       74.66       71.99      2.71 o
   8   9   0       16.01       18.39      6.56 o
   9   9   0       17.47       13.71      5.70 o
  10   9   0       48.84       53.66      5.52 o
   0  10   0       10.88       15.25      2.05 o
   1  10   0      356.74      351.95      3.12 o
   2  10   0        1.20        1.04      1.27 o
   3  10   0       63.12       68.93      1.73 o
   4  10   0      919.15      903.28      9.15 o
   5  10   0       43.96       40.99      2.63 o
   6  10   0      150.19      141.63      4.45 o
   7  10   0        0.04        0.35      2.33 o
   8  10   0        3.33        2.09      5.26 o
   9  10   0        5.74        8.78      5.81 o
   1  11   0       22.42       26.41      2.58 o
   2  11   0        9.56       11.94      2.13 o
   3  11   0      483.99      460.43      5.05 o
   4  11   0      164.38      166.14      2.69 o
   5  11   0        3.31        2.17      2.32 o
   6  11   0        8.77        9.28      3.06 o
   7  11   0        0.06        1.27      4.60 o
   8  11   0        1.03        3.08      7.45 o
   0  12   0      314.73      288.61      9.77 o
   1  12   0        4.59        6.56      2.42 o
   2  12   0       43.02       39.24      2.28 o
   3  12   0      190.10      188.04      3.20 o
   4  12   0      152.44      130.39      2.65 o
   5  12   0      106.75      106.36      3.44 o
   6  12   0       10.90        8.40      2.53 o
   7  12   0        0.40       -1.13      4.30 o
   8  12   0        0.47        0.69      5.62 o
   1  13   0       12.02       11.54      2.25 o
   2  13   0       14.77       15.97      2.29 o
   3  13   0        2.76        2.34      1.72 o
   4  13   0      133.25      134.12      4.02 o
   5  13   0        0.01       -1.82      3.24 o
   6  13   0       10.96       10.00      5.35 o
   7  13   0       15.36       16.92      6.35 o
   0  14   0        6.60        3.53      3.72 o
   1  14   0        7.84        6.31      2.72 o
   2  14   0        3.72        5.45      2.81 o
   3  14   0        7.10        3.87      2.21 o
   4  14   0        1.94        3.15      3.35 o
   5  14   0        4.04        5.29      3.57 o
   6  14   0        0.74       -2.34      4.74 o
   1  15   0       22.57       23.50      3.23 o
   2  15   0        1.13        0.26      2.30 o
   3  15   0       20.25       29.29      3.85 o
   4  15   0        1.05        2.31      3.37 o
   5  15   0        8.10       10.32      7.11 o
   0  16   0        7.06        7.15      4.62 o
   1  16   0        2.31        0.98      3.01 o
   2  16   0       30.87       31.49      4.17 o
   3  16   0       12.94       10.12      4.36 o
 -12   1   1        1.10       -0.37      2.48 o
 -11   1   1        5.95        2.68      1.88 o
 -10   1   1        6.64        4.71      1.75 o
  -9   1   1       29.52       30.80      1.76 o
  -8   1   1        2.01        3.03      1.47 o
  -7   1   1      181.45      177.23      2.67 o
  -6   1   1       98.59       90.62      2.23 o
  -5   1   1       21.36       22.46      4.87 o
  -4   1   1        3.87        2.68      1.40 o
  -3   1   1     8627.63     8353.26     82.37 o
  -2   1   1      452.24      436.52      3.53 o
   1   1   1      984.02      857.31      4.99 o
   2   1   1        0.04        0.70      0.57 o
   3   1   1       31.51       26.68      1.33 o
   4   1   1      499.86      481.43      4.42 o
   5   1   1       47.23       53.28      1.54 o
   6   1   1       66.14       68.14      1.69 o
   7   1   1       26.18       27.12      1.48 o
   8   1   1        8.06        6.87      1.59 o
   9   1   1       11.03       13.61      1.76 o
  10   1   1        0.02        0.83      1.69 o
  11   1   1        0.95        0.09      2.01 o
 -12   2   1        1.98        4.24      4.18 o
 -11   2   1       71.70       70.95      2.63 o
 -10   2   1       14.36       14.20      2.06 o
  -9   2   1       80.12       88.34      2.24 o
  -8   2   1        0.00       -0.16      1.21 o
  -7   2   1      155.57      152.69      2.69 o
  -6   2   1       73.61       85.62      2.03 o
  -5   2   1        0.41       -0.41      1.02 o
  -4   2   1      471.92      445.35      4.12 o
  -3   2   1      332.83      337.31      2.99 o
  -2   2   1     5059.08     5013.06     33.50 o
  -1   2   1     3745.96     3506.57     36.89 o
   0   2   1      819.60      817.61      4.91 o
   1   2   1     2051.74     1959.56     18.49 o
   2   2   1       38.40       32.75      1.07 o
   3   2   1      120.92      129.84      1.56 o
   4   2   1     1386.53     1356.43      7.48 o
   5   2   1      127.56      140.78      2.15 o
   6   2   1      209.55      224.78      2.88 o
   7   2   1      103.76      110.28      2.01 o
   8   2   1      157.99      166.95      2.85 o
   9   2   1        6.49        6.20      1.76 o
  10   2   1        0.06       -0.61      1.82 o
  11   2   1       28.90       34.04      4.87 o
 -12   3   1        2.65        0.70      5.06 o
 -11   3   1       16.87       14.96      2.26 o
 -10   3   1       24.58       26.08      1.76 o
  -9   3   1       15.01       16.76      3.41 o
  -8   3   1       48.34       51.77      2.11 o
  -7   3   1        3.12        1.50      1.38 o
  -6   3   1       27.12       29.46      1.17 o
  -5   3   1       16.26       18.37      1.17 o
  -4   3   1      745.93      681.57      4.27 o
  -3   3   1       27.31       28.43      1.93 o
  -2   3   1     2520.42     2501.02     15.27 o
  -1   3   1     2352.80     2198.76     16.66 o
   0   3   1      113.87      103.05      1.29 o
   1   3   1     4092.18     3819.02     28.02 o
   2   3   1      127.53      154.93      1.59 o
   3   3   1      461.23      455.72      3.42 o
   4   3   1      271.59      242.57      2.41 o
   5   3   1      147.39      149.51      1.97 o
   6   3   1        0.13        0.70      1.30 o
   7   3   1       27.25       29.56      1.70 o
   8   3   1       33.73       40.68      1.88 o
   9   3   1       12.32       10.41      1.84 o
  10   3   1       41.16       47.82      2.01 o
  11   3   1       35.59       35.67      2.57 o
 -11   4   1        4.84        3.11      2.98 o
 -10   4   1        0.67        0.46      1.41 o
  -9   4   1       13.60       15.30      1.76 o
  -8   4   1      302.61      301.32      3.98 o
  -7   4   1      312.61      317.30      3.42 o
  -6   4   1       32.14       37.10      1.71 o
  -5   4   1       83.88       75.95      1.01 o
  -4   4   1       26.54       25.98      2.17 o
  -3   4   1      344.84      338.15      3.66 o
  -2   4   1      178.98      147.81      1.99 o
  -1   4   1      773.14      686.58      4.52 o
   0   4   1      598.89      568.14      3.66 o
   1   4   1      443.17      403.36      2.84 o
   2   4   1      772.10      668.07      3.88 o
   3   4   1      284.16      294.22      2.59 o
   4   4   1      870.88      915.53      6.08 o
   5   4   1     1767.30     1795.25     12.40 o
   6   4   1      133.29      145.30      2.53 o
   7   4   1        5.20        4.73      1.12 o
   8   4   1        0.04       -0.26      1.23 o
   9   4   1        5.08        4.51      1.69 o
  10   4   1        2.18        1.21      1.87 o
  11   4   1       15.08       12.53      5.09 o
 -11   5   1        0.73        2.59      5.79 o
 -10   5   1        3.36        3.82      2.48 o
  -9   5   1        1.47        0.37      1.06 o
  -8   5   1        2.05        3.25      1.34 o
  -7   5   1       46.29       44.39      0.89 o
  -6   5   1       91.64       81.03      2.32 o
  -5   5   1       67.65       67.30      2.87 o
  -4   5   1       38.39       45.94      2.36 o
  -3   5   1        0.17        0.77      1.54 o
  -2   5   1      233.69      249.11      2.47 o
  -1   5   1       16.85       22.35      1.24 o
   0   5   1        3.43        1.63      0.87 o
   1   5   1       24.42       30.64      1.03 o
   2   5   1      665.10      678.59      4.10 o
   3   5   1      435.45      415.31      2.98 o
   4   5   1      104.99      108.77      1.77 o
   5   5   1        1.81        1.44      1.11 o
   6   5   1        1.13        0.90      0.82 o
   7   5   1       14.86       16.88      1.02 o
   8   5   1        0.96        0.37      1.21 o
   9   5   1        2.25        1.42      1.48 o
  10   5   1        0.79       -1.35      5.55 o
 -11   6   1        1.80        0.26      3.79 o
 -10   6   1        0.46        0.54      3.34 o
  -9   6   1        4.41        4.50      4.36 o
  -8   6   1       20.85       23.65      5.27 o
  -7   6   1       73.56       72.02      5.37 o
  -6   6   1       18.00       17.38      5.54 o
  -5   6   1       13.09        9.30      2.41 o
  -4   6   1      810.87      831.04      7.55 o
  -3   6   1      356.71      347.65      2.46 o
  -2   6   1      436.76      474.48      3.44 o
  -1   6   1      582.62      703.54      4.67 o
   0   6   1      467.78      459.90      3.46 o
   1   6   1     2156.18     2271.39     11.62 o
   2   6   1       90.57       90.43      1.50 o
   3   6   1       68.02       70.68      1.47 o
   4   6   1      611.45      601.77      3.99 o
   5   6   1      134.22      132.08      1.99 o
   6   6   1        0.03       -0.07      1.17 o
   7   6   1        0.23       -0.04      0.85 o
   8   6   1       12.63       11.71      0.93 o
   9   6   1       21.23       21.35      2.69 o
  10   6   1        0.04        0.43      3.66 o
 -11   7   1        4.38        7.42      4.58 o
 -10   7   1       54.35       61.61      6.81 o
  -9   7   1       16.24       14.29      4.99 o
  -8   7   1        0.73        1.03      4.00 o
  -7   7   1       17.95       16.96      4.18 o
  -6   7   1       53.76       51.08      4.37 o
  -5   7   1       38.83       43.83      2.66 o
  -4   7   1      900.97      924.69      8.59 o
  -3   7   1        0.20        1.76      0.89 o
  -2   7   1      132.70      123.13      2.22 o
  -1   7   1      378.26      350.33      2.95 o
   0   7   1      356.09      346.59      2.94 o
   1   7   1      839.44      980.06      5.98 o
   2   7   1       36.61       32.93      1.37 o
   3   7   1       17.29       22.33      1.07 o
   4   7   1       64.53       67.28      1.33 o
   5   7   1        5.56        4.49      0.91 o
   6   7   1       60.35       54.28      1.67 o
   7   7   1      166.96      169.18      1.73 o
   8   7   1       13.72       11.89      0.73 o
   9   7   1       34.50       33.23      5.51 o
  10   7   1        0.23        1.13      4.11 o
 -10   8   1       70.40       74.28      7.94 o
  -9   8   1        8.03        7.15      6.22 o
  -8   8   1       32.83       31.53      5.18 o
  -7   8   1      100.78      103.79     10.15 o
  -6   8   1       12.80        9.51      4.00 o
  -5   8   1       41.71       48.07      2.92 o
  -4   8   1        1.68        0.95      1.63 o
  -3   8   1      289.24      307.69      3.02 o
  -2   8   1       22.42       28.16      1.56 o
  -1   8   1       80.93       66.77      1.58 o
   0   8   1      530.59      543.69      4.26 o
   1   8   1       14.43       14.94      2.06 o
   2   8   1      116.31      106.05      1.68 o
   3   8   1        9.43       11.80      1.01 o
   4   8   1      284.62      288.50      2.59 o
   5   8   1       85.40       81.65      1.37 o
   6   8   1        5.43        5.33      0.78 o
   7   8   1      349.71      344.83      4.43 o
   8   8   1       23.88       28.97      4.90 o
   9   8   1      166.08      161.03      7.54 o
  10   8   1       11.79       10.53      5.51 o
 -10   9   1        0.01       -0.48      5.52 o
  -9   9   1        7.70       12.16      5.62 o
  -8   9   1       41.86       35.12     14.91 o
  -7   9   1      140.00      143.61     14.78 o
  -6   9   1       62.68       63.21      6.18 o
  -5   9   1       71.98       64.57      2.71 o
  -4   9   1       20.49       22.67      2.08 o
  -3   9   1       51.61       51.21      1.62 o
  -2   9   1      367.90      342.94      3.53 o
  -1   9   1      401.34      370.02      3.40 o
   0   9   1       11.67       12.10      1.36 o
   1   9   1      160.01      169.95      2.50 o
   2   9   1      365.94      352.29      3.26 o
   3   9   1      181.48      170.52      2.41 o
   4   9   1      175.32      163.75      1.96 o
   5   9   1       20.21       19.34      1.41 o
   6   9   1       10.43       11.66      1.44 o
   7   9   1        0.00        0.45      0.75 o
   8   9   1        5.80        5.00      4.87 o
   9   9   1       16.10       14.05      5.63 o
  -9  10   1       41.96       50.49      6.51 o
  -8  10   1       71.47       76.76      3.46 o
  -7  10   1       54.12       52.62      3.23 o
  -6  10   1      705.75      705.22      8.08 o
  -5  10   1       77.30       82.90      3.93 o
  -4  10   1       39.99       38.20      0.85 o
  -3  10   1       26.04       25.52      1.43 o
  -2  10   1        0.72        0.58      1.50 o
  -1  10   1        0.04        0.82      1.55 o
   0  10   1       61.19       52.92      1.90 o
   1  10   1      146.46      138.83      2.50 o
   2  10   1      123.25      123.94      2.66 o
   3  10   1     1475.66     1419.98      8.88 o
   4  10   1       49.77       52.46      1.44 o
   5  10   1      212.40      204.51      2.38 o
   6  10   1      226.65      229.12      4.02 o
   7  10   1        2.81        2.80      4.00 o
   8  10   1       32.17       30.20      4.82 o
   9  10   1        2.27        1.73      4.61 o
  -9  11   1        2.43        3.20      6.94 o
  -8  11   1        4.03        7.15      7.03 o
  -7  11   1        7.02        5.37      3.86 o
  -6  11   1       14.84       17.24      2.72 o
  -5  11   1       60.71       63.36      3.28 o
  -4  11   1      285.45      269.94      3.96 o
  -3  11   1       26.84       27.25      1.72 o
  -2  11   1       33.45       29.18      1.83 o
  -1  11   1       12.66       10.70      1.64 o
   0  11   1        1.39        3.88      1.78 o
   1  11   1      822.87      761.39      6.26 o
   2  11   1      129.20      110.03      2.46 o
   3  11   1       41.90       50.71      1.86 o
   4  11   1        2.83        3.58      1.41 o
   5  11   1       26.06       24.43      0.99 o
   6  11   1        2.45        2.21      2.22 o
   7  11   1       13.46       14.98      4.95 o
   8  11   1       12.75       15.63      4.98 o
  -8  12   1        7.06        9.53      6.25 o
  -7  12   1        0.56        0.94      2.65 o
  -6  12   1        3.75        5.82      2.77 o
  -5  12   1       81.60       74.39      3.42 o
  -4  12   1        0.14        0.35      0.70 o
  -3  12   1      526.04      495.05      4.89 o
  -2  12   1      292.70      259.40      3.78 o
  -1  12   1      273.99      243.53      4.06 o
   0  12   1      860.62      792.92      6.70 o
   1  12   1       20.13       23.56      2.07 o
   2  12   1      102.96       86.15      3.63 o
   3  12   1       37.37       40.72      1.93 o
   4  12   1        6.40        5.64      1.26 o
   5  12   1       48.32       52.22      2.86 o
   6  12   1        0.53       -0.83      4.05 o
   7  12   1        1.49       -1.42      3.88 o
  -7  13   1       15.55       18.74      6.25 o
  -6  13   1        6.86        8.06      2.93 o
  -5  13   1       16.16       23.79      3.15 o
  -4  13   1        0.79        0.82      0.81 o
  -3  13   1       13.77       12.42      1.42 o
  -2  13   1       22.01       27.00      2.09 o
  -1  13   1       38.70       43.34      2.30 o
   0  13   1        7.26        7.19      1.97 o
   1  13   1        0.07       -0.21      1.68 o
   2  13   1       28.18       36.07      2.05 o
   3  13   1        4.07        2.64      1.81 o
   4  13   1       28.95       27.86      1.99 o
   5  13   1       33.71       36.33      2.94 o
   6  13   1        3.53        3.37      5.21 o
   7  13   1        0.32        0.50      4.64 o
  -6  14   1        0.01       -0.07      3.42 o
  -5  14   1        3.43        3.27      3.27 o
  -4  14   1       67.85       72.67      3.72 o
  -3  14   1       49.86       48.77      2.34 o
  -2  14   1        9.99        7.20      2.60 o
  -1  14   1       17.66       19.61      2.57 o
   0  14   1       69.47       71.88      3.73 o
   1  14   1      117.21      128.11      3.76 o
   2  14   1        0.14        0.11      2.00 o
   3  14   1        0.38        0.66      2.53 o
   4  14   1        0.77        0.19      2.73 o
   5  14   1        0.01        1.75      5.42 o
   6  14   1        7.42        5.19      4.97 o
  -5  15   1       24.10       31.83      3.72 o
  -4  15   1       28.71       23.66      5.56 o
  -3  15   1        4.20        1.51      3.43 o
  -2  15   1        0.01       -0.16      1.80 o
  -1  15   1        0.11        3.98      2.89 o
   0  15   1        7.95        8.93      3.12 o
   1  15   1       23.24       21.35      3.12 o
   2  15   1       27.69       27.08      5.76 o
   3  15   1        0.01        0.69      3.82 o
   4  15   1       25.39       17.18     17.35 o
  -3  16   1        0.89       -0.02      3.79 o
  -2  16   1        0.48        0.82      3.57 o
  -1  16   1        0.94        1.20      2.22 o
   0  16   1        3.52        4.87      2.70 o
   1  16   1        2.90        3.31      2.74 o
   2  16   1       27.91       28.15     10.15 o
 -12   0   2        5.10        2.44      3.27 o
 -11   0   2        1.67        1.46      2.42 o
 -10   0   2        0.29        0.72      2.12 o
  -9   0   2       35.48       43.05      3.60 o
  -8   0   2       25.35       23.66      2.71 o
  -7   0   2        2.14        0.77      2.57 o
  -6   0   2      785.26      809.45     12.87 o
  -5   0   2     2960.60     3158.59     26.71 o
  -4   0   2      771.87      816.02      8.54 o
  -3   0   2   133190.16   151374.92   1133.04 o
  -2   0   2       69.12       65.05      1.90 o
  -1   0   2     4905.31     4417.34     63.52 o
   0   0   2    22880.82    20577.00    181.30 o
   1   0   2      407.02      320.72      4.64 o
   2   0   2       31.83       30.84      1.09 o
   3   0   2      360.68      395.89      3.45 o
   4   0   2      659.35      632.20      5.64 o
   5   0   2       16.37       15.85      1.90 o
   6   0   2       19.99       20.06      2.73 o
   7   0   2      124.21      132.87      3.46 o
   8   0   2       29.44       33.70      2.40 o
   9   0   2       36.67       33.59      3.21 o
  10   0   2        3.16        4.98      2.49 o
  11   0   2       19.88       10.98      8.87 o
 -12   1   2        0.04        0.42      2.13 o
 -11   1   2       11.56        9.45      2.14 o
 -10   1   2        8.97        7.82      1.80 o
  -9   1   2       62.86       59.67      2.16 o
  -8   1   2        1.82        3.19      1.80 o
  -7   1   2      132.34      127.25      4.19 o
  -6   1   2      408.23      400.12      4.53 o
  -5   1   2     1301.63     1377.15      9.61 o
  -4   1   2      189.50      171.60      3.08 o
  -3   1   2       38.05       41.00      1.41 o
  -2   1   2      364.13      373.77      3.38 o
  -1   1   2     1684.18     1536.13     10.49 o
   0   1   2     1654.23     1628.26     12.95 o
   1   1   2      409.54      354.54      2.91 o
   2   1   2      694.84      707.91      3.88 o
   3   1   2     2627.76     2651.68     19.52 o
   4   1   2       69.85       68.66      1.67 o
   5   1   2      606.84      604.34      5.18 o
   6   1   2        7.06       10.96      1.67 o
   7   1   2       29.62       33.60      1.81 o
   8   1   2        3.90        4.56      1.55 o
   9   1   2        2.58        2.31      2.01 o
  10   1   2        2.29        2.58      1.91 o
  11   1   2        0.43        0.65      2.43 o
 -12   2   2        4.07        1.93      3.82 o
 -11   2   2       43.50       45.25      2.15 o
 -10   2   2        0.30        0.07      1.45 o
  -9   2   2      104.30      110.70      2.42 o
  -8   2   2       27.72       28.88      1.97 o
  -7   2   2        9.75        7.09      1.75 o
  -6   2   2      828.38      913.64      7.69 o
  -5   2   2      616.99      580.70      5.76 o
  -4   2   2      454.48      444.09      3.78 o
  -3   2   2       10.01        9.41      0.79 o
  -2   2   2       84.93       78.62      1.28 o
  -1   2   2     6025.82     5524.32     34.98 o
   0   2   2     1602.49     1564.65     14.77 o
   1   2   2      338.29      321.33      2.79 o
   2   2   2       67.54       87.10      1.60 o
   3   2   2     1621.81     1704.23      8.64 o
   4   2   2        9.16        9.15      0.80 o
   5   2   2     1281.98     1361.22      8.69 o
   6   2   2        4.50        5.42      1.39 o
   7   2   2       82.05       84.26      2.30 o
   8   2   2        0.20       -0.28      1.36 o
   9   2   2        0.02       -0.63      1.41 o
  10   2   2      167.86      184.91      4.27 o
  11   2   2        6.16        4.10      2.95 o
 -12   3   2        0.01        0.77      4.00 o
 -11   3   2       48.86       46.71      2.94 o
 -10   3   2       22.45       23.51      1.69 o
  -9   3   2        9.34        7.38      2.04 o
  -8   3   2       37.08       37.80      1.89 o
  -7   3   2       46.28       46.90      1.47 o
  -6   3   2       43.39       39.93      1.26 o
  -5   3   2      298.59      273.49      2.89 o
  -4   3   2       35.01       38.58      1.13 o
  -3   3   2      356.54      352.82      2.54 o
  -2   3   2      204.26      195.33      1.89 o
  -1   3   2      390.18      351.77      2.78 o
   0   3   2      399.95      385.48      3.19 o
   1   3   2      276.36      272.14      2.20 o
   2   3   2       73.15       81.08      1.52 o
   3   3   2       90.99       97.32      1.79 o
   4   3   2      369.45      382.08      2.80 o
   5   3   2      330.77      334.34      2.98 o
   6   3   2        0.05        0.14      1.12 o
   7   3   2        0.16       -0.48      1.08 o
   8   3   2       41.12       42.46      1.83 o
   9   3   2       86.16       83.45      2.25 o
  10   3   2       44.16       44.99      2.85 o
 -12   4   2        0.03       -0.88      4.45 o
 -11   4   2        1.07        1.51      3.04 o
 -10   4   2       27.82       26.71      1.60 o
  -9   4   2       13.19       11.98      1.21 o
  -8   4   2       64.89       74.90      1.70 o
  -7   4   2       48.44       51.36      1.65 o
  -6   4   2       43.84       48.30      0.94 o
  -5   4   2      240.18      219.57      3.86 o
  -4   4   2      127.86      125.73      3.24 o
  -3   4   2      299.39      300.32      4.85 o
  -2   4   2       39.94       34.48      1.14 o
  -1   4   2      868.77      816.85      5.92 o
   0   4   2      150.22      162.59      1.67 o
   1   4   2        3.34        3.28      0.80 o
   2   4   2      670.66      673.83      4.77 o
   3   4   2      119.67      109.37      1.93 o
   4   4   2      234.98      266.24      2.74 o
   5   4   2       30.25       35.92      1.48 o
   6   4   2        1.15        1.59      0.69 o
   7   4   2      172.53      173.92      2.52 o
   8   4   2        0.72        1.18      0.88 o
   9   4   2        0.43        0.14      2.02 o
  10   4   2        0.49        1.77      3.04 o
 -11   5   2        5.90        4.22      5.32 o
 -10   5   2        2.36        0.00      3.45 o
  -9   5   2        7.57        6.62      0.84 o
  -8   5   2        5.10        5.20      0.42 o
  -7   5   2      366.76      363.15      8.57 o
  -6   5   2       16.12       14.02      2.92 o
  -5   5   2      144.92      166.60      3.71 o
  -4   5   2      172.73      169.65      3.70 o
  -3   5   2       10.94       13.09      0.42 o
  -2   5   2      439.13      445.01      3.44 o
  -1   5   2       78.12       91.27      1.41 o
   0   5   2        0.38        0.64      0.76 o
   1   5   2     1333.35     1414.90      6.95 o
   2   5   2      348.75      359.86      2.82 o
   3   5   2      173.75      166.18      2.09 o
   4   5   2        8.08        7.77      1.30 o
   5   5   2        0.09        0.29      1.16 o
   6   5   2      103.68      104.07      2.47 o
   7   5   2       66.46       68.04      2.36 o
   8   5   2        2.29        3.53      1.79 o
   9   5   2        9.14        8.01      2.36 o
  10   5   2        7.73        8.61      3.85 o
 -11   6   2        1.15        2.31     11.05 o
 -10   6   2        2.63        4.06      5.49 o
  -9   6   2        5.30        2.96      4.17 o
  -8   6   2        0.01       -0.13      3.45 o
  -7   6   2        0.00        0.35      2.99 o
  -6   6   2       78.41       82.08      3.51 o
  -5   6   2      327.04      321.58      5.42 o
  -4   6   2      639.42      640.35      6.98 o
  -3   6   2      329.81      336.16      2.52 o
  -2   6   2     3340.96     3543.69     17.26 o
  -1   6   2      307.37      310.69      2.46 o
   0   6   2      491.02      513.18      3.66 o
   1   6   2      519.57      481.13      3.35 o
   2   6   2       81.49       78.18      1.64 o
   3   6   2       32.89       40.29      1.03 o
   4   6   2       39.02       35.97      1.50 o
   5   6   2      132.08      129.68      2.26 o
   6   6   2        1.55        2.25      1.58 o
   7   6   2       18.13       16.99      2.46 o
   8   6   2       27.19       28.35      2.41 o
   9   6   2        4.73        2.62      2.07 o
  10   6   2        0.18       -1.60      3.89 o
 -11   7   2        0.02       -2.31      7.71 o
 -10   7   2        9.46        3.85      6.94 o
  -9   7   2        0.27        2.41      4.45 o
  -8   7   2       10.64        6.76      4.27 o
  -7   7   2      104.63      100.75      4.25 o
  -6   7   2      118.23      123.65      4.58 o
  -5   7   2       45.65       49.27      3.53 o
  -4   7   2      153.30      142.05      3.66 o
  -3   7   2       17.25       18.87      1.02 o
  -2   7   2       10.33       10.68      0.88 o
  -1   7   2      119.60      134.91      1.75 o
   0   7   2        9.03       10.70      1.08 o
   1   7   2      122.02      134.29      1.86 o
   2   7   2        0.12        0.30      0.88 o
   3   7   2        9.44       10.35      0.90 o
   4   7   2       82.07       81.90      1.22 o
   5   7   2        4.28        5.75      1.46 o
   6   7   2      204.76      195.49      4.77 o
   7   7   2       95.94       95.06      2.65 o
   8   7   2        1.30        1.48      1.68 o
   9   7   2       25.05       15.80      7.66 o
 -10   8   2        5.94        4.11     11.82 o
  -9   8   2       19.36       24.67      7.71 o
  -8   8   2      123.20      136.38      6.27 o
  -7   8   2       42.51       39.60      4.72 o
  -6   8   2        9.97       13.47      3.72 o
  -5   8   2      113.33      122.46      4.00 o
  -4   8   2       60.12       56.36      2.76 o
  -3   8   2      294.04      254.91      2.53 o
  -2   8   2      135.29      130.25      1.84 o
  -1   8   2      142.60      138.43      2.08 o
   0   8   2        9.68       16.09      1.25 o
   1   8   2       69.65       62.30      1.74 o
   2   8   2      876.05      880.72      6.26 o
   3   8   2      309.50      291.23      2.77 o
   4   8   2       14.70       15.98      1.12 o
   5   8   2      239.68      232.80      3.14 o
   6   8   2      743.32      727.36     10.09 o
   7   8   2       40.56       40.04      2.91 o
   8   8   2       11.66        7.37      4.16 o
   9   8   2       26.16       35.67      5.38 o
 -10   9   2       40.65       45.64      6.72 o
  -9   9   2       87.89       94.13      6.72 o
  -8   9   2        5.29        7.84      5.09 o
  -7   9   2        0.56        1.22      5.21 o
  -6   9   2       16.70       17.04      4.00 o
  -5   9   2        0.00        2.35      3.01 o
  -4   9   2       22.34       23.69      2.39 o
  -3   9   2        4.28        4.32      0.84 o
  -2   9   2      276.21      258.40      2.55 o
  -1   9   2        0.34        0.30      1.23 o
   0   9   2      104.70      120.32      2.18 o
   1   9   2      190.60      204.71      3.06 o
   2   9   2        3.16        4.11      1.50 o
   3   9   2      270.37      263.89      2.78 o
   4   9   2       63.17       55.78      1.52 o
   5   9   2        9.12        8.24      0.83 o
   6   9   2       37.47       36.23      2.09 o
   7   9   2       92.64       93.19      5.16 o
   8   9   2       36.41       39.11      5.02 o
   9   9   2       77.48       76.32      6.51 o
 -10  10   2        2.68        3.04      7.46 o
  -9  10   2       65.89       63.51      6.99 o
  -8  10   2        7.62        6.07      5.44 o
  -7  10   2      300.13      303.63     13.37 o
  -6  10   2       19.36       26.43      4.10 o
  -5  10   2        8.38        6.62      2.72 o
  -4  10   2      228.18      218.64      2.69 o
  -3  10   2        8.91       10.31      0.97 o
  -2  10   2      133.70      136.51      2.07 o
  -1  10   2        0.11        0.48      1.30 o
   0  10   2      152.83      167.00      2.45 o
   1  10   2     1331.63     1282.19      9.20 o
   2  10   2       97.59       98.81      2.54 o
   3  10   2      201.42      198.82      3.51 o
   4  10   2        5.39        3.77      1.12 o
   5  10   2        0.08        0.45      0.87 o
   6  10   2       22.22       18.56      2.83 o
   7  10   2       14.28        9.56      3.81 o
   8  10   2        0.17        2.20      3.80 o
  -9  11   2        0.10        0.48      5.70 o
  -8  11   2        0.92       -0.37      2.78 o
  -7  11   2       47.52       46.36      3.68 o
  -6  11   2      278.04      269.03      6.75 o
  -5  11   2        6.77        3.96      2.63 o
  -4  11   2        5.33        6.59      0.86 o
  -3  11   2       78.87       73.89      1.80 o
  -2  11   2       40.17       35.93      1.79 o
  -1  11   2       21.44       25.90      1.82 o
   0  11   2      422.82      403.17      4.52 o
   1  11   2      404.43      412.47      5.41 o
   2  11   2        1.21        0.95      1.41 o
   3  11   2       70.20       61.57      2.02 o
   4  11   2        5.12        4.18      1.27 o
   5  11   2       20.59       20.67      1.87 o
   6  11   2        3.84        2.09      3.82 o
   7  11   2       11.49       10.44      4.37 o
   8  11   2       13.73       10.75      4.35 o
  -8  12   2       48.23       48.10      4.16 o
  -7  12   2       58.33       53.94      4.29 o
  -6  12   2       59.37       61.53      5.31 o
  -5  12   2       23.05       25.92      3.18 o
  -4  12   2        2.52        1.67      0.82 o
  -3  12   2      205.15      195.70      2.60 o
  -2  12   2       51.05       62.61      2.39 o
  -1  12   2       50.77       47.48      1.86 o
   0  12   2      256.89      243.05      3.53 o
   1  12   2      182.52      159.74      4.69 o
   2  12   2      140.39      145.43      2.86 o
   3  12   2       51.20       51.48      2.30 o
   4  12   2        2.25        1.35      1.31 o
   5  12   2        0.21        2.19      3.99 o
   6  12   2        0.02        0.31      3.53 o
   7  12   2        3.45        1.30      4.80 o
  -7  13   2       65.77       68.84      5.41 o
  -6  13   2        3.61        3.78      4.28 o
  -5  13   2        0.39        1.95      3.66 o
  -4  13   2       22.18       18.87      1.29 o
  -3  13   2       45.52       49.73      2.12 o
  -2  13   2        2.16        2.46      1.51 o
  -1  13   2       26.78       33.51      2.12 o
   0  13   2       53.67       57.29      2.94 o
   1  13   2       90.44       87.70      2.73 o
   2  13   2        0.42        0.01      1.65 o
   3  13   2       33.38       31.72      1.95 o
   4  13   2       34.34       39.69      1.95 o
   5  13   2       25.14       21.35      9.26 o
   6  13   2        6.31        3.95      4.83 o
  -6  14   2        2.65        0.50      4.99 o
  -5  14   2        0.00        2.07      3.42 o
  -4  14   2        0.43        0.58      2.89 o
  -3  14   2        2.03        0.21      1.58 o
  -2  14   2       19.38       15.11      1.87 o
  -1  14   2       26.10       33.06      2.33 o
   0  14   2        4.51        4.05      1.92 o
   1  14   2        7.22        9.54      2.19 o
   2  14   2       37.05       41.16      2.26 o
   3  14   2        3.61        2.47      1.68 o
   4  14   2        4.03        1.17      4.42 o
   5  14   2        2.13        3.61      4.57 o
  -5  15   2        0.52       -0.39      4.88 o
  -4  15   2       13.73       12.27      3.47 o
  -3  15   2        3.50        5.08      3.23 o
  -2  15   2       25.40       29.13      2.74 o
  -1  15   2        1.83        1.79      2.00 o
   0  15   2       23.64       34.07      2.87 o
   1  15   2        5.68        8.16      2.14 o
   2  15   2       15.12        8.45      2.47 o
   3  15   2        4.49        0.63      3.21 o
   4  15   2        2.45       -0.07      4.10 o
  -3  16   2        7.93       11.74      4.11 o
  -2  16   2        3.37        7.45      4.38 o
  -1  16   2       49.25       56.26      3.14 o
   0  16   2        4.75        7.93      3.16 o
   1  16   2       55.75       76.38      4.41 o
   2  16   2        0.64        0.67      3.27 o
 -12   1   3       12.34        7.90      2.52 o
 -11   1   3        1.24        0.81      1.98 o
 -10   1   3       14.64       20.50      2.51 o
  -9   1   3       12.64       16.80      2.62 o
  -8   1   3       49.25       52.31      3.16 o
  -7   1   3        2.36        1.80      1.31 o
  -6   1   3     3747.50     3870.22     24.05 o
  -5   1   3        6.44        9.53      1.42 o
  -4   1   3      567.86      584.67      5.54 o
  -3   1   3      115.13      100.99      1.82 o
  -2   1   3     2271.63     2228.20     13.28 o
  -1   1   3       16.45       16.94      1.62 o
   0   1   3       30.00       33.74      1.54 o
   1   1   3      143.54      151.08      2.49 o
   2   1   3      779.62      823.49      6.99 o
   3   1   3       21.85       32.85      1.19 o
   4   1   3       52.22       51.06      1.58 o
   5   1   3        2.57        3.79      1.09 o
   6   1   3       16.52       18.12      2.04 o
   7   1   3        0.38       -0.67      1.35 o
   8   1   3        2.17        1.41      1.41 o
   9   1   3        5.04        4.99      1.74 o
  10   1   3       21.94       21.97      4.25 o
 -12   2   3       18.66       13.93      4.09 o
 -11   2   3        2.02        0.57      2.28 o
 -10   2   3        2.61        3.15      2.08 o
  -9   2   3       23.81       24.84      2.25 o
  -8   2   3        1.15        0.11      1.56 o
  -7   2   3        5.10        4.34      1.49 o
  -6   2   3       15.92       18.46      1.27 o
  -5   2   3     1152.94     1175.98      8.03 o
  -4   2   3      397.55      414.84      3.73 o
  -3   2   3      325.74      327.69      2.90 o
  -2   2   3     1325.94     1236.15      7.94 o
  -1   2   3      233.48      215.20      2.49 o
   0   2   3        9.15       12.48      1.41 o
   1   2   3     2370.94     2295.62     12.72 o
   2   2   3     1196.87     1272.02      6.89 o
   3   2   3      311.28      336.09      4.98 o
   4   2   3      282.77      311.39      3.29 o
   5   2   3      151.70      154.29      2.94 o
   6   2   3        9.47       12.68      1.89 o
   7   2   3        0.08        0.07      1.04 o
   8   2   3       82.95       89.57      3.34 o
   9   2   3      114.67      127.38      4.13 o
  10   2   3       99.95       96.28      3.21 o
 -12   3   3        8.66        8.74      5.91 o
 -11   3   3       13.96       16.88      2.86 o
 -10   3   3        2.85        2.71      1.56 o
  -9   3   3        0.23        0.47      1.49 o
  -8   3   3        0.81        1.55      1.45 o
  -7   3   3       19.09       15.63      1.78 o
  -6   3   3        0.90        0.93      0.77 o
  -5   3   3      519.82      529.50      3.91 o
  -4   3   3      337.61      344.05      3.00 o
  -3   3   3       20.40       22.01      1.15 o
  -2   3   3     3787.93     3669.38     38.20 o
  -1   3   3      185.98      223.25      3.25 o
   0   3   3     1066.95     1083.22      7.62 o
   1   3   3     1134.56     1083.00      6.51 o
   2   3   3      196.54      208.56      2.71 o
   3   3   3       85.31       80.55      1.95 o
   4   3   3        3.08        2.93      1.31 o
   5   3   3       20.48       29.11      1.78 o
   6   3   3       70.41       66.17      2.41 o
   7   3   3      140.58      155.77      3.74 o
   8   3   3      148.75      151.93      4.26 o
   9   3   3       17.56       19.89      2.88 o
  10   3   3       38.10       34.72      3.19 o
 -12   4   3        2.56        1.28      6.17 o
 -11   4   3       36.41       28.66      9.77 o
 -10   4   3       84.93       76.60      1.93 o
  -9   4   3       14.75       14.24      1.37 o
  -8   4   3        0.13        0.28      0.70 o
  -7   4   3        0.13        0.32      0.63 o
  -6   4   3        5.76        8.86      0.75 o
  -5   4   3       42.16       37.39      0.70 o
  -4   4   3      323.94      331.50      2.64 o
  -3   4   3       44.39       41.02      1.10 o
  -2   4   3      275.20      281.05      2.82 o
  -1   4   3      412.50      358.45      2.97 o
   0   4   3     1160.78     1219.31      8.74 o
   1   4   3     1821.05     1897.21     10.65 o
   2   4   3     3536.03     3773.97     27.22 o
   3   4   3      785.27      812.48      6.84 o
   4   4   3      110.25      100.68      2.16 o
   5   4   3       21.68       22.97      1.83 o
   6   4   3       80.02       83.11      2.44 o
   7   4   3        0.72        0.64      1.79 o
   8   4   3       81.62       83.74      3.71 o
   9   4   3        1.78        1.71      2.14 o
  10   4   3        0.17        0.63      2.41 o
 -12   5   3        1.04       -0.77      6.68 o
 -11   5   3        2.93        1.21      7.16 o
 -10   5   3        7.95        7.88      4.45 o
  -9   5   3       10.90        8.04      3.99 o
  -8   5   3        0.00       -1.45      2.85 o
  -7   5   3       29.30       33.51      3.42 o
  -6   5   3        0.73        1.01      2.71 o
  -5   5   3      214.15      223.34      4.45 o
  -4   5   3       13.19       10.93      1.60 o
  -3   5   3        1.81        0.91      1.19 o
  -2   5   3      359.80      359.76      3.50 o
  -1   5   3     1028.66     1034.19      7.39 o
   0   5   3      509.19      551.93      4.45 o
   1   5   3       72.20       89.64      1.43 o
   2   5   3       14.83       11.13      1.58 o
   3   5   3       43.24       39.69      2.29 o
   4   5   3       41.09       39.19      1.89 o
   5   5   3        0.17        0.36      1.65 o
   6   5   3        0.87        0.00      1.44 o
   7   5   3        1.22        2.19      2.43 o
   8   5   3        0.20        1.95      3.12 o
   9   5   3        0.27        0.50      2.23 o
  10   5   3        4.23       10.34      4.02 o
 -10   6   3        1.14       -0.98      5.25 o
  -9   6   3        1.27        2.32      4.17 o
  -8   6   3        0.52       -0.01      2.77 o
  -7   6   3      131.86      126.81      4.67 o
  -6   6   3      161.90      171.16      4.67 o
  -5   6   3      213.25      211.72      4.30 o
  -4   6   3      367.14      382.40      5.30 o
  -3   6   3      259.76      289.30      2.75 o
  -2   6   3     1528.00     1547.73     10.62 o
  -1   6   3      162.10      156.66      2.67 o
   0   6   3      110.46      116.56      1.87 o
   1   6   3     1291.60     1257.52     10.23 o
   2   6   3      393.76      385.11      4.02 o
   3   6   3       19.77       20.91      1.67 o
   4   6   3        2.85        2.08      1.46 o
   5   6   3       55.47       52.20      2.00 o
   6   6   3      124.23      122.51      2.45 o
   7   6   3       12.80       18.11      2.81 o
   8   6   3        8.22        5.81      2.58 o
   9   6   3        0.03        1.61      2.24 o
 -10   7   3        0.00        1.80      6.94 o
  -9   7   3       26.26       24.92      4.99 o
  -8   7   3        6.32        8.76      3.99 o
  -7   7   3      252.01      242.92      7.03 o
  -6   7   3       15.75       12.98      3.06 o
  -5   7   3        1.59        5.31      2.67 o
  -4   7   3      107.63       95.69      2.62 o
  -3   7   3      454.82      474.74      4.02 o
  -2   7   3      132.59      170.29      2.28 o
  -1   7   3       31.08       30.73      1.49 o
   0   7   3       12.61       17.48      1.26 o
   1   7   3       61.90       60.83      1.49 o
   2   7   3      207.70      196.57      2.68 o
   3   7   3      277.66      257.27      3.42 o
   4   7   3      314.44      313.72      3.36 o
   5   7   3        7.27        6.44      1.70 o
   6   7   3       42.22       40.92      2.35 o
   7   7   3        9.11       11.56      2.23 o
   8   7   3        2.74        1.79      2.12 o
   9   7   3       21.76       15.11      7.46 o
 -11   8   3        9.49       11.31      8.74 o
 -10   8   3       22.46       22.10      8.48 o
  -9   8   3       15.40       19.53      7.45 o
  -8   8   3        9.48        6.12      4.38 o
  -7   8   3        0.19        1.74      3.36 o
  -6   8   3       56.32       56.98      3.86 o
  -5   8   3        1.51        2.38      3.08 o
  -4   8   3       69.61       59.52      1.45 o
  -3   8   3      291.38      285.56      3.22 o
  -2   8   3       26.61       30.99      1.36 o
  -1   8   3      131.99      128.09      2.14 o
   0   8   3       26.34       33.53      1.34 o
   1   8   3      355.95      334.21      3.09 o
   2   8   3      159.73      140.27      3.19 o
   3   8   3        5.98        6.06      1.59 o
   4   8   3      983.65      973.01      7.56 o
   5   8   3       79.00       85.18      2.42 o
   6   8   3      372.68      355.16      5.08 o
   7   8   3        4.88        1.91      2.57 o
   8   8   3       12.83        6.60      3.53 o
   9   8   3        0.38        0.54      4.57 o
 -10   9   3       50.93       54.33      6.90 o
  -9   9   3       20.20       30.69      6.00 o
  -8   9   3        3.95        5.76      4.10 o
  -7   9   3        0.00        0.61      3.86 o
  -6   9   3       30.87       27.31      3.76 o
  -5   9   3      121.51      110.34      5.90 o
  -4   9   3      165.88      159.74      2.20 o
  -3   9   3        1.49        3.21      1.24 o
  -2   9   3      248.89      259.30      2.87 o
  -1   9   3      600.04      604.51      4.38 o
   0   9   3      229.54      208.03      2.60 o
   1   9   3       76.45       70.39      1.95 o
   2   9   3       16.34       15.51      1.81 o
   3   9   3       40.06       44.32      2.01 o
   4   9   3        0.21        1.46      1.78 o
   5   9   3       59.33       63.35      2.83 o
   6   9   3        5.47        3.34      1.53 o
   7   9   3        0.68        0.04      3.50 o
   8   9   3        6.33        6.65      3.86 o
 -10  10   3       22.16       23.99      6.80 o
  -9  10   3      227.78      246.58      9.14 o
  -8  10   3       30.63       41.73      7.31 o
  -7  10   3       15.72       19.75      4.35 o
  -6  10   3        0.45        1.36      3.46 o
  -5  10   3       12.84       15.19      3.94 o
  -4  10   3        0.01       -0.12      0.64 o
  -3  10   3       49.47       44.66      1.58 o
  -2  10   3      413.76      401.90      3.55 o
  -1  10   3       60.91       66.81      1.84 o
   0  10   3     1662.13     1573.77      9.27 o
   1  10   3        0.78        1.53      1.59 o
   2  10   3      291.58      280.99      3.79 o
   3  10   3      545.23      545.03      5.77 o
   4  10   3        0.01        0.21      1.45 o
   5  10   3       68.25       64.38      2.37 o
   6  10   3        2.07        0.79      1.43 o
   7  10   3       16.17       15.81      6.09 o
   8  10   3        0.05       -0.60      4.63 o
  -9  11   3        4.75        5.21      6.35 o
  -8  11   3       16.92       23.22      6.17 o
  -7  11   3       66.98       71.59      5.79 o
  -6  11   3       27.56       29.06      3.44 o
  -5  11   3       29.63       29.99      3.11 o
  -4  11   3        9.70        8.82      1.16 o
  -3  11   3        6.52        4.47      1.45 o
  -2  11   3     1106.49     1047.80      6.80 o
  -1  11   3      102.19       92.54      2.08 o
   0  11   3       69.79       77.29      1.95 o
   1  11   3       74.96       82.24      2.31 o
   2  11   3       43.27       41.10      1.85 o
   3  11   3        0.01        1.16      1.86 o
   4  11   3       16.05       15.70      2.06 o
   5  11   3       58.41       63.19      2.18 o
   6  11   3        3.48        1.80      4.30 o
   7  11   3        7.46        7.19      5.48 o
  -8  12   3       30.93       38.86      4.69 o
  -7  12   3        4.81        5.94      4.44 o
  -6  12   3      106.87      111.47      4.24 o
  -5  12   3      125.04      116.39      4.08 o
  -4  12   3      131.06      126.50      4.46 o
  -3  12   3      502.32      473.64      4.48 o
  -2  12   3       12.61       11.30      1.65 o
  -1  12   3       97.51       79.81      2.54 o
   0  12   3       40.72       42.47      2.06 o
   1  12   3       22.90       22.07      1.98 o
   2  12   3       99.82      101.90      2.53 o
   3  12   3        0.86       -0.30      1.71 o
   4  12   3        5.84        2.88      1.81 o
   5  12   3       16.51        7.75      4.95 o
   6  12   3        4.34        2.05      5.14 o
  -8  13   3        1.97        4.37      4.63 o
  -7  13   3        0.03        0.42      4.34 o
  -6  13   3       12.73       12.50      3.74 o
  -5  13   3        0.88       -0.20      3.60 o
  -4  13   3       12.15       11.75      1.44 o
  -3  13   3        0.11       -0.68      1.39 o
  -2  13   3        1.61        1.40      1.96 o
  -1  13   3        3.30        6.14      1.93 o
   0  13   3        0.21        1.57      1.78 o
   1  13   3       36.85       37.30      2.28 o
   2  13   3       45.11       41.89      3.07 o
   3  13   3       22.64       22.85      3.68 o
   4  13   3        0.01        0.79      2.83 o
   5  13   3        4.31        2.65      4.53 o
  -6  14   3       10.26       10.44      5.99 o
  -5  14   3        6.57        7.45      3.47 o
  -4  14   3       18.55       20.22      3.96 o
  -3  14   3       29.36       29.87      3.67 o
  -2  14   3       77.36       81.36      2.53 o
  -1  14   3        0.77        0.02      1.74 o
   0  14   3        0.71        0.38      1.81 o
   1  14   3        0.16        1.19      2.31 o
   2  14   3        0.02       -1.59      2.29 o
   3  14   3       10.10        5.87      2.45 o
   4  14   3        0.14        2.34      4.91 o
  -5  15   3        0.29        3.99      3.52 o
  -4  15   3        3.25        0.86      3.31 o
  -3  15   3        4.38        2.04      3.65 o
  -2  15   3        3.54        2.14      1.85 o
  -1  15   3        6.95        5.59      2.55 o
   0  15   3        0.30        0.36      3.19 o
   1  15   3       18.24       25.22      2.96 o
   2  15   3        1.12        1.61      2.72 o
   3  15   3       33.68       41.46      4.82 o
  -3  16   3       10.37        9.47      5.60 o
  -2  16   3        2.63       -0.40      4.72 o
  -1  16   3       21.58       13.03      3.76 o
   0  16   3        2.56        1.35      2.61 o
   1  16   3        4.95        4.78      4.32 o
 -12   0   4        9.89        3.77      3.18 o
 -11   0   4        5.86        4.40      3.72 o
 -10   0   4        1.87        1.52      3.80 o
  -9   0   4        6.15        4.88      3.34 o
  -8   0   4      659.21      642.23      8.87 o
  -7   0   4      331.06      335.10      6.43 o
  -6   0   4    16009.95    16254.68    130.59 o
  -5   0   4        2.87        2.06      2.14 o
  -4   0   4     1026.03     1011.34     15.33 o
  -3   0   4     7936.74     7477.14     58.81 o
  -2   0   4        6.85        4.94      2.18 o
  -1   0   4       76.96       80.97      2.73 o
   0   0   4      766.46      899.39      9.56 o
   1   0   4     1284.85     1210.54     16.76 o
   2   0   4        0.05        0.59      1.62 o
   3   0   4      145.37      121.11      2.61 o
   4   0   4      641.69      668.15     14.48 o
   5   0   4       88.94       89.85      3.33 o
   6   0   4       26.40       27.50      5.14 o
   7   0   4       27.08       35.72      5.91 o
   8   0   4       60.79       56.80     10.28 o
   9   0   4        6.48        4.00      4.17 o
  10   0   4       16.31       10.04      7.45 o
 -12   1   4        5.69        4.69      3.18 o
 -11   1   4        0.42        0.37      2.09 o
 -10   1   4        4.46        6.34      2.36 o
  -9   1   4       78.66       76.54      3.19 o
  -8   1   4      405.57      400.95      6.52 o
  -7   1   4       25.83       24.88      2.03 o
  -6   1   4       15.88       16.22      1.81 o
  -5   1   4      389.02      364.11      3.70 o
  -4   1   4      361.29      329.24      3.26 o
  -3   1   4      638.69      641.36      5.59 o
  -2   1   4       24.39       36.91      1.63 o
  -1   1   4      252.81      252.96      2.92 o
   0   1   4     3886.03     3903.04     23.15 o
   1   1   4        0.00        5.28      1.72 o
   2   1   4      848.58      830.67      5.23 o
   3   1   4       31.09       27.51      1.13 o
   4   1   4       92.57       85.24      1.68 o
   5   1   4       26.18       26.10      2.20 o
   6   1   4        8.99       11.91      4.00 o
   7   1   4       10.91       13.12      4.66 o
   8   1   4        1.76       -1.15      3.15 o
   9   1   4       43.85       47.05      3.73 o
  10   1   4       11.62        6.51      3.83 o
 -12   2   4       17.50       17.22      5.65 o
 -11   2   4       13.54       13.43      3.30 o
 -10   2   4        1.31        1.06      2.06 o
  -9   2   4      273.40      269.67      4.56 o
  -8   2   4       31.15       27.80      2.03 o
  -7   2   4       40.16       40.88      1.71 o
  -6   2   4       22.14       18.87      1.27 o
  -5   2   4       48.73       50.27      1.53 o
  -4   2   4     1450.41     1394.84      9.44 o
  -3   2   4      521.53      530.47      6.09 o
  -2   2   4        0.51        0.20      1.22 o
  -1   2   4        0.05        2.04      1.34 o
   0   2   4     1874.17     1972.13     12.88 o
   1   2   4       13.97       15.55      1.84 o
   2   2   4     2581.33     2850.18     14.34 o
   3   2   4       32.28       32.48      1.27 o
   4   2   4      409.61      383.50      4.28 o
   5   2   4        0.01        1.87      1.81 o
   6   2   4        2.78        2.72      2.68 o
   7   2   4      640.24      703.25     11.26 o
   8   2   4        6.50        5.11      3.40 o
   9   2   4        8.50        4.71      3.46 o
 -12   3   4        2.03        3.85      5.91 o
 -11   3   4        6.24        3.64      2.38 o
 -10   3   4       11.00       11.86      1.88 o
  -9   3   4        8.94        9.24      1.92 o
  -8   3   4       38.36       35.99      2.40 o
  -7   3   4        9.20       10.21      1.13 o
  -6   3   4      139.85      152.20      2.65 o
  -5   3   4      151.19      148.43      2.35 o
  -4   3   4       15.15       14.89      1.06 o
  -3   3   4       87.98       96.89      1.90 o
  -2   3   4      484.44      472.22      4.33 o
  -1   3   4      895.18      898.20      6.69 o
   0   3   4      450.90      454.17      4.28 o
   1   3   4      492.62      524.55      4.44 o
   2   3   4      181.33      210.87      1.94 o
   3   3   4       69.12       75.84      2.33 o
   4   3   4        0.37        0.27      1.76 o
   5   3   4      130.14      126.63      2.89 o
   6   3   4      203.97      194.57      4.58 o
   7   3   4      140.41      138.44      3.68 o
   8   3   4        6.50        4.78      3.73 o
   9   3   4        4.06        2.58      3.12 o
 -12   4   4        1.49        8.22      6.42 o
 -11   4   4       10.66       11.74      4.68 o
 -10   4   4       10.11       10.13      1.24 o
  -9   4   4        7.18        5.15      1.54 o
  -8   4   4       33.32       34.95      2.02 o
  -7   4   4       65.96       60.13      1.58 o
  -6   4   4       53.83       56.46      1.28 o
  -5   4   4       88.99       98.10      1.67 o
  -4   4   4      171.44      155.63      2.60 o
  -3   4   4       37.28       47.52      1.48 o
  -2   4   4      183.29      172.36      2.56 o
  -1   4   4      475.75      508.69      6.68 o
   0   4   4       71.86       68.41      1.58 o
   1   4   4      191.50      224.35      2.39 o
   2   4   4       54.33       62.72      2.14 o
   3   4   4        0.61        0.88      2.03 o
   4   4   4      515.60      512.53      5.29 o
   5   4   4        0.01        0.31      1.99 o
   6   4   4        2.26        2.49      2.00 o
   7   4   4        6.89        6.26      2.89 o
   8   4   4       91.06       89.96      5.09 o
   9   4   4        0.47        0.10      3.34 o
 -12   5   4        0.99        0.51      6.42 o
 -11   5   4        4.93        2.12      7.32 o
 -10   5   4       59.35       58.24      6.46 o
  -9   5   4        0.11        0.44      3.36 o
  -8   5   4       46.97       52.82      4.55 o
  -7   5   4      108.12      108.50      3.85 o
  -6   5   4        0.80        0.67      0.53 o
  -5   5   4      265.45      275.22      2.57 o
  -4   5   4        6.57        4.86      0.96 o
  -3   5   4       26.70       29.03      1.34 o
  -2   5   4      380.74      409.07      3.50 o
  -1   5   4     1108.30     1164.86      7.56 o
   0   5   4       33.14       34.14      1.53 o
   1   5   4       15.82       17.82      1.05 o
   2   5   4      169.97      182.96      2.92 o
   3   5   4       26.15       24.56      3.15 o
   4   5   4       81.31       79.58      2.38 o
   5   5   4       14.15       14.96      2.06 o
   6   5   4        3.93        5.80      1.99 o
   7   5   4        7.44        7.85      2.67 o
   8   5   4        4.10        4.27      3.17 o
   9   5   4        0.38        1.46      3.24 o
 -11   6   4        0.01       -5.14      7.45 o
 -10   6   4        7.86        8.09      5.89 o
  -9   6   4       12.84       11.86      3.75 o
  -8   6   4       36.49       40.43      4.32 o
  -7   6   4       35.90       34.30      4.41 o
  -6   6   4       20.89       19.92      3.41 o
  -5   6   4      820.25      823.69     10.51 o
  -4   6   4       11.51       15.09      1.54 o
  -3   6   4      216.13      249.75      3.27 o
  -2   6   4      185.09      185.67      2.81 o
  -1   6   4       45.42       47.11      2.04 o
   0   6   4        5.59        9.95      1.43 o
   1   6   4      179.20      162.89      2.26 o
   2   6   4      331.66      306.17      3.84 o
   3   6   4        4.83        3.37      1.74 o
   4   6   4        0.99        0.23      1.89 o
   5   6   4       31.19       28.53      2.39 o
   6   6   4        7.08        5.12      2.35 o
   7   6   4        6.67        5.50      3.08 o
   8   6   4        1.98        0.87      2.67 o
   9   6   4        1.38        2.52      4.27 o
 -10   7   4       33.87       31.87      8.22 o
  -9   7   4       46.66       50.60      5.06 o
  -8   7   4       20.30       18.29      4.95 o
  -7   7   4       30.48       35.86      3.66 o
  -6   7   4       20.37       24.27      3.41 o
  -5   7   4        2.16        3.03      2.72 o
  -4   7   4       46.86       49.74      1.44 o
  -3   7   4        7.63        6.82      1.46 o
  -2   7   4       28.00       33.45      2.15 o
  -1   7   4       20.86       19.13      1.54 o
   0   7   4       48.85       50.34      1.63 o
   1   7   4      217.70      222.81      2.68 o
   2   7   4        1.93        3.56      1.92 o
   3   7   4      600.60      577.78      7.22 o
   4   7   4      106.46      107.68      2.78 o
   5   7   4        3.57        5.52      1.90 o
   6   7   4       17.16       16.58      2.36 o
   7   7   4        8.85        7.96      2.67 o
   8   7   4        1.88        0.78      2.52 o
 -11   8   4       25.27       17.47      8.99 o
 -10   8   4       15.34       20.56      8.22 o
  -9   8   4       25.88       32.32      5.98 o
  -8   8   4       41.76       43.52      4.45 o
  -7   8   4        8.67        9.42      3.61 o
  -6   8   4        4.86        3.83      3.21 o
  -5   8   4      129.39      139.37      4.25 o
  -4   8   4        0.03        0.64      0.70 o
  -3   8   4        3.87        4.38      1.16 o
  -2   8   4      127.51      126.16      2.42 o
  -1   8   4      367.11      374.63      3.67 o
   0   8   4      456.73      447.55      4.00 o
   1   8   4       75.95       71.21      1.74 o
   2   8   4      240.41      235.79      3.38 o
   3   8   4     1590.31     1561.14     11.23 o
   4   8   4       30.79       33.65      2.38 o
   5   8   4        2.07        2.79      2.18 o
   6   8   4      137.22      133.75      3.64 o
   7   8   4        4.07        4.71      2.61 o
   8   8   4        0.78        3.22      4.38 o
 -10   9   4        0.06        0.71      6.77 o
  -9   9   4        0.31        0.58      4.10 o
  -8   9   4        2.20        1.20      4.01 o
  -7   9   4        0.01        2.12      3.66 o
  -6   9   4        7.10        5.55      3.91 o
  -5   9   4       99.71      102.74      4.15 o
  -4   9   4        0.44        0.83      1.02 o
  -3   9   4       20.14       20.57      1.46 o
  -2   9   4      231.43      242.60      3.05 o
  -1   9   4        1.33        0.25      1.32 o
   0   9   4      124.65      127.01      2.34 o
   1   9   4       33.16       28.81      1.57 o
   2   9   4        0.56        0.42      1.65 o
   3   9   4       36.63       33.98      2.86 o
   4   9   4      134.55      119.50      3.04 o
   5   9   4       40.01       41.90      2.32 o
   6   9   4      145.67      139.52      3.42 o
   7   9   4        5.07        5.95      4.44 o
   8   9   4        1.70        4.63      4.80 o
 -10  10   4       61.03       72.73      7.63 o
  -9  10   4        5.34        6.10      4.94 o
  -8  10   4        9.27       10.34      5.81 o
  -7  10   4       64.64       73.25      4.99 o
  -6  10   4        4.17        3.46      4.16 o
  -5  10   4        0.13       -1.63      3.20 o
  -4  10   4        1.06        2.28      0.90 o
  -3  10   4      176.77      187.18      3.03 o
  -2  10   4      746.59      700.77      5.64 o
  -1  10   4       60.31       58.57      2.16 o
   0  10   4      154.88      155.93      2.58 o
   1  10   4        9.65        7.50      1.97 o
   2  10   4        3.02        2.70      2.08 o
   3  10   4       56.95       55.66      2.37 o
   4  10   4       29.91       26.90      2.44 o
   5  10   4        0.06        0.24      1.57 o
   6  10   4       26.75       29.37      4.43 o
   7  10   4        6.59        4.54      5.21 o
  -9  11   4       74.51       80.29      9.22 o
  -8  11   4        1.68       -0.45      4.34 o
  -7  11   4        0.82        4.42      4.28 o
  -6  11   4       78.01       86.72      5.03 o
  -5  11   4        5.32        4.52      3.20 o
  -4  11   4       20.91       25.08      1.68 o
  -3  11   4      255.09      247.22      3.47 o
  -2  11   4      360.52      373.60      4.01 o
  -1  11   4       32.64       34.11      2.08 o
   0  11   4      190.79      177.73      2.95 o
   1  11   4       13.84       16.12      2.32 o
   2  11   4       93.55       99.32      3.10 o
   3  11   4       69.43       66.69      2.63 o
   4  11   4       10.30        6.02      2.30 o
   5  11   4       67.24       66.90      3.05 o
   6  11   4        0.17        1.36      4.45 o
  -8  12   4        6.36        5.52      3.57 o
  -7  12   4        6.02        5.60      3.54 o
  -6  12   4       61.56       68.04      4.08 o
  -5  12   4       85.19       94.47      4.49 o
  -4  12   4       38.90       36.35      1.53 o
  -3  12   4      142.03      135.38      2.68 o
  -2  12   4       93.61       82.91      2.53 o
  -1  12   4      101.51      103.26      2.76 o
   0  12   4       75.68       72.86      2.33 o
   1  12   4        7.10        5.44      2.49 o
   2  12   4        0.44        0.84      2.23 o
   3  12   4        2.75        1.30      2.34 o
   4  12   4       21.58       19.65      4.20 o
   5  12   4        0.74        1.21      4.35 o
   6  12   4        3.52        1.10      4.70 o
  -7  13   4        8.16        5.80      3.76 o
  -6  13   4       48.36       54.01      4.07 o
  -5  13   4       18.59       21.51      3.90 o
  -4  13   4       14.20       12.72      2.36 o
  -3  13   4       73.78       71.75      3.11 o
  -2  13   4       15.60       11.35      2.10 o
  -1  13   4        5.12        2.52      2.00 o
   0  13   4       34.15       36.56      2.75 o
   1  13   4       28.81       35.64      3.04 o
   2  13   4       13.17       19.03      3.83 o
   3  13   4        3.72        0.61      2.11 o
   4  13   4       60.54       76.97      4.41 o
   5  13   4       13.02        9.83      5.08 o
  -6  14   4        0.02       -0.51      5.08 o
  -5  14   4        6.69        3.65      3.47 o
  -4  14   4       24.95        5.34      5.58 o
  -3  14   4        1.13       -0.15      1.74 o
  -2  14   4        1.63        1.05      2.21 o
  -1  14   4       54.33       53.10      2.89 o
   0  14   4        5.28        6.54      2.82 o
   1  14   4        0.32       -0.60      2.31 o
   2  14   4       15.15       14.55      5.72 o
   3  14   4        0.02        0.80      2.15 o
   4  14   4        2.15        2.22      4.75 o
  -5  15   4       14.22        4.59      4.56 o
  -4  15   4        1.63        0.98      3.39 o
  -3  15   4       13.65        2.71      4.58 o
  -2  15   4        8.34        5.15      2.80 o
  -1  15   4       17.58       12.71      4.82 o
   0  15   4        7.23        6.21      2.98 o
   1  15   4        3.43        3.29      2.67 o
   2  15   4       16.75       19.67      6.08 o
 -12   1   5        0.64        0.34      2.84 o
 -11   1   5       27.72       20.66      6.88 o
 -10   1   5        3.27        2.22      2.23 o
  -9   1   5      861.97      824.69      7.93 o
  -8   1   5        2.85        1.60      1.57 o
  -7   1   5      117.92      122.92      2.62 o
  -6   1   5      132.82      122.31      2.51 o
  -5   1   5      667.82      659.04      5.59 o
  -4   1   5        9.85       14.83      1.44 o
  -3   1   5        8.93        4.79      1.74 o
  -2   1   5        1.05        1.15      1.59 o
  -1   1   5     1223.41     1315.07      9.34 o
   0   1   5       44.54       34.10      1.93 o
   1   1   5       85.74       75.90      2.28 o
   2   1   5       69.98       69.11      1.73 o
   3   1   5        2.12        2.85      1.07 o
   4   1   5        1.45        1.41      1.39 o
   5   1   5        6.90        7.28      1.96 o
   6   1   5        8.32        9.10      2.40 o
   7   1   5       38.38       47.61      5.75 o
   8   1   5        5.43        6.63      5.14 o
   9   1   5        1.96        0.31      3.35 o
 -12   2   5        7.73        7.97      8.99 o
 -11   2   5        3.13        1.93      2.42 o
 -10   2   5        3.88        3.38      2.10 o
  -9   2   5        0.49        1.52      1.84 o
  -8   2   5      127.45      129.00      2.76 o
  -7   2   5       47.01       49.02      1.81 o
  -6   2   5       43.83       40.99      1.93 o
  -5   2   5      121.71      122.91      2.45 o
  -4   2   5       57.53       49.20      1.79 o
  -3   2   5        4.61        2.22      1.31 o
  -2   2   5      601.69      549.69      5.20 o
  -1   2   5     1338.97     1440.33     10.08 o
   0   2   5      282.27      309.82      3.70 o
   1   2   5      217.50      252.73      3.62 o
   2   2   5       60.58       60.11      1.70 o
   3   2   5       15.37       14.37      1.27 o
   4   2   5        0.06        0.89      1.81 o
   5   2   5      151.72      159.19      3.55 o
   6   2   5      329.23      330.39      6.11 o
   7   2   5      245.95      250.04      9.51 o
   8   2   5       15.39       13.69      5.92 o
   9   2   5        0.13       -1.05      4.69 o
 -12   3   5        1.98        2.57      5.91 o
 -11   3   5        0.05        0.47      1.79 o
 -10   3   5        1.42        0.47      2.47 o
  -9   3   5        0.05       -0.17      1.48 o
  -8   3   5       29.39       30.03      1.63 o
  -7   3   5       27.16       32.21      2.85 o
  -6   3   5        0.50        0.36      1.28 o
  -5   3   5      742.06      694.30      7.06 o
  -4   3   5       42.00       49.64      1.57 o
  -3   3   5      544.19      532.51      6.20 o
  -2   3   5      662.97      650.06      5.70 o
  -1   3   5       26.25       28.75      1.76 o
   0   3   5      271.66      256.09      3.57 o
   1   3   5        0.99       -1.14      1.44 o
   2   3   5        1.50        0.88      0.84 o
   3   3   5      219.16      211.31      3.34 o
   4   3   5      451.42      465.58      5.90 o
   5   3   5      437.18      412.21      5.23 o
   6   3   5       49.50       50.87      3.30 o
   7   3   5       43.74       31.96     10.50 o
   8   3   5        2.41        1.51      3.54 o
   9   3   5        3.52        5.54      3.92 o
 -12   4   5        3.43        5.65      6.68 o
 -11   4   5        1.93        1.83      4.38 o
 -10   4   5        0.03        0.16      1.05 o
  -9   4   5        0.88        1.40      1.84 o
  -8   4   5       15.34       17.05      1.63 o
  -7   4   5       37.66       41.15      1.65 o
  -6   4   5        0.38        0.10      0.86 o
  -5   4   5       31.12       33.22      1.33 o
  -4   4   5       14.00       16.82      1.30 o
  -3   4   5      506.09      550.78      6.46 o
  -2   4   5     1188.97     1298.17     11.08 o
  -1   4   5     1538.60     1575.18     15.74 o
   0   4   5      952.15     1002.21      9.44 o
   1   4   5      261.99      241.04      3.19 o
   2   4   5       22.73       22.00      1.24 o
   3   4   5      213.30      225.42      3.53 o
   4   4   5        1.43        0.31      1.88 o
   5   4   5      284.18      259.40      4.36 o
   6   4   5       16.89       19.42      2.45 o
   7   4   5        0.98        1.19      2.87 o
   8   4   5       77.57       91.71      5.12 o
   9   4   5        1.48        4.21      4.22 o
 -12   5   5        0.83        0.51      6.68 o
 -11   5   5        1.35        5.51      5.05 o
 -10   5   5        3.22        3.03      4.17 o
  -9   5   5        2.59        0.91      0.65 o
  -8   5   5       76.66       74.74      3.54 o
  -7   5   5        1.63        2.16      0.82 o
  -6   5   5        2.85        2.26      0.97 o
  -5   5   5      215.89      204.51      2.52 o
  -4   5   5      328.78      335.27      3.34 o
  -3   5   5      143.67      145.46      3.65 o
  -2   5   5       32.71       46.14      1.75 o
  -1   5   5        0.66        1.20      1.23 o
   0   5   5      115.37      100.65      1.92 o
   1   5   5       11.73       10.60      0.92 o
   2   5   5       14.83       13.18      2.38 o
   3   5   5        3.84        5.22      1.95 o
   4   5   5        5.22        5.32      2.02 o
   5   5   5        2.26        7.53      2.31 o
   6   5   5        0.04        2.14      2.85 o
   7   5   5       25.14       21.49      3.66 o
   8   5   5        3.03        5.31      3.69 o
 -11   6   5        0.00       -0.37      4.79 o
 -10   6   5       25.35       29.55      5.83 o
  -9   6   5       47.85       53.66      5.10 o
  -8   6   5      100.53       93.81      4.98 o
  -7   6   5      113.20      105.87      4.25 o
  -6   6   5       90.24       88.86      2.31 o
  -5   6   5      323.69      324.53      4.23 o
  -4   6   5       29.45       24.67      1.45 o
  -3   6   5       57.80       59.08      1.72 o
  -2   6   5      697.45      691.72      5.93 o
  -1   6   5      224.34      218.52      3.05 o
   0   6   5        7.92        8.84      1.37 o
   1   6   5       38.55       28.00      2.47 o
   2   6   5       66.98       67.56      2.46 o
   3   6   5      244.60      239.55      4.45 o
   4   6   5       94.67       90.34      3.14 o
   5   6   5        9.67        5.94      2.50 o
   6   6   5        2.06        2.26      2.27 o
   7   6   5        8.93       12.06      2.95 o
   8   6   5        4.24        3.00      3.75 o
 -11   7   5        1.24        2.83      8.22 o
 -10   7   5       42.51       50.07      7.56 o
  -9   7   5        1.36        1.16      3.89 o
  -8   7   5        0.01        0.07      3.21 o
  -7   7   5       11.44        9.14      3.91 o
  -6   7   5      118.99      124.58      5.32 o
  -5   7   5       14.41       15.83      2.34 o
  -4   7   5       79.16       80.68      2.17 o
  -3   7   5       45.62       42.52      2.11 o
  -2   7   5       77.66       71.44      2.24 o
  -1   7   5      452.73      469.14      4.98 o
   0   7   5      705.87      691.43      5.89 o
   1   7   5      218.94      215.87      2.73 o
   2   7   5        0.00        0.92      2.00 o
   3   7   5        2.49        1.71      2.04 o
   4   7   5       14.46       18.68      2.39 o
   5   7   5        2.16        1.77      2.12 o
   6   7   5       39.14       37.69      2.84 o
   7   7   5        6.66        4.62      2.38 o
   8   7   5        0.10        1.45      2.92 o
 -11   8   5        1.36        3.03      7.12 o
 -10   8   5        0.19       -0.34      4.30 o
  -9   8   5        4.18        3.43      4.15 o
  -8   8   5        0.06        0.29      4.00 o
  -7   8   5       28.28       34.35      4.05 o
  -6   8   5       63.98       66.55      4.55 o
  -5   8   5       31.07       28.32      2.22 o
  -4   8   5       81.02       85.19      2.75 o
  -3   8   5       46.13       45.68      2.14 o
  -2   8   5      117.15      113.98      2.66 o
  -1   8   5      138.68      124.98      2.64 o
   0   8   5      113.37      108.18      2.37 o
   1   8   5     1270.61     1263.26      9.11 o
   2   8   5      122.08      125.27      3.27 o
   3   8   5      512.56      457.44      5.16 o
   4   8   5        0.33        2.10      2.19 o
   5   8   5       26.57       16.54      2.62 o
   6   8   5        4.26        7.26      2.65 o
   7   8   5        0.92        0.52      2.54 o
 -10   9   5        1.28        0.48      4.50 o
  -9   9   5        3.11        2.31      5.04 o
  -8   9   5        8.90       11.90      4.35 o
  -7   9   5       20.75       24.05      4.21 o
  -6   9   5        6.62       10.42      4.05 o
  -5   9   5       96.09       98.38      1.97 o
  -4   9   5      288.82      293.56      3.47 o
  -3   9   5       92.90       86.78      2.55 o
  -2   9   5       26.52       27.16      1.85 o
  -1   9   5       83.95       76.00      2.25 o
   0   9   5      140.38      142.88      2.70 o
   1   9   5        1.31        0.01      1.62 o
   2   9   5      146.82      144.84      3.36 o
   3   9   5       18.02       14.07      2.29 o
   4   9   5       12.80       10.27      2.51 o
   5   9   5       18.92       15.43      3.19 o
   6   9   5        8.46        6.50      2.73 o
   7   9   5        9.23       10.74      3.17 o
 -10  10   5        5.30        3.92      5.85 o
  -9  10   5        2.00        2.77      4.79 o
  -8  10   5       11.54       16.84      5.89 o
  -7  10   5        0.04        1.54      3.94 o
  -6  10   5       35.01       36.45      4.37 o
  -5  10   5      422.76      422.09     10.06 o
  -4  10   5        0.90        1.74      1.40 o
  -3  10   5      820.85      832.43      6.31 o
  -2  10   5       76.30       80.62      3.04 o
  -1  10   5      119.33      114.93      2.65 o
   0  10   5      473.57      470.54      4.42 o
   1  10   5        3.97        5.17      1.48 o
   2  10   5       55.01       48.74      2.83 o
   3  10   5       10.32        5.33      2.26 o
   4  10   5       52.51       58.00      3.21 o
   5  10   5        1.65        2.19      2.25 o
   6  10   5        4.37        4.39      2.35 o
  -9  11   5        9.22        8.51      6.69 o
  -8  11   5        5.80       10.37      4.92 o
  -7  11   5       13.26       14.97      5.19 o
  -6  11   5        7.38        5.70      4.30 o
  -5  11   5      658.83      671.59     18.87 o
  -4  11   5       30.65       33.74      1.80 o
  -3  11   5       62.20       61.23      2.30 o
  -2  11   5      121.10      124.29      2.71 o
  -1  11   5       16.55       15.35      2.00 o
   0  11   5        6.64        5.77      1.81 o
   1  11   5        5.43        5.94      2.25 o
   2  11   5       94.67       96.71      3.08 o
   3  11   5        0.24        1.78      2.20 o
   4  11   5       17.19       12.31      5.19 o
   5  11   5        2.35        1.14      2.59 o
   6  11   5        6.42        6.00      5.56 o
  -8  12   5       28.59       39.62      6.54 o
  -7  12   5       44.93       47.42      7.12 o
  -6  12   5      157.51      163.20      5.47 o
  -5  12   5        0.06        1.27      3.42 o
  -4  12   5       87.25       81.56      2.02 o
  -3  12   5       19.81       19.86      1.89 o
  -2  12   5       13.25        9.84      2.02 o
  -1  12   5       49.55       50.23      2.59 o
   0  12   5        1.80        3.75      1.98 o
   1  12   5        9.63       10.24      2.43 o
   2  12   5       10.10        4.37      2.38 o
   3  12   5        9.39        5.74      2.77 o
   4  12   5       10.38       13.00      4.56 o
   5  12   5        0.00        1.71      4.60 o
  -7  13   5        0.43        0.10      3.49 o
  -6  13   5        2.51        2.37      4.02 o
  -5  13   5        1.21        2.26      4.06 o
  -4  13   5        8.20        3.34      1.49 o
  -3  13   5        8.19        8.26      2.20 o
  -2  13   5       18.20       19.22      2.17 o
  -1  13   5       23.38       20.16      2.39 o
   0  13   5       59.37       66.22      3.17 o
   1  13   5        4.79        3.40      2.57 o
   2  13   5        4.57        3.14      2.62 o
   3  13   5        1.33        0.82      2.40 o
   4  13   5        4.73       -0.33      2.90 o
  -6  14   5        3.48        2.03      4.02 o
  -5  14   5       19.19        9.82      6.19 o
  -4  14   5        0.28        0.23      3.49 o
  -3  14   5        1.10        0.93      1.79 o
  -2  14   5        0.20        0.62      1.97 o
  -1  14   5        0.97        1.30      2.05 o
   0  14   5        1.16        1.49      2.51 o
   1  14   5        2.44        1.17      2.47 o
   2  14   5      103.73      138.47      3.76 o
   3  14   5       10.72        3.70      2.62 o
  -4  15   5        0.07       -0.99      3.92 o
  -3  15   5        0.01       -0.12      3.48 o
  -2  15   5        9.38        3.35      2.49 o
  -1  15   5       11.55        8.26      3.14 o
   0  15   5       21.54       27.66      3.47 o
   1  15   5       10.94       10.09      3.27 o
 -12   0   6       38.81       31.10      5.40 o
 -11   0   6      152.00      125.54      4.81 o
 -10   0   6       86.37       80.09      4.00 o
  -9   0   6     1756.65     1738.70     54.48 o
  -8   0   6       11.09       11.53      2.63 o
  -7   0   6      214.42      192.31      9.13 o
  -6   0   6     1192.24     1220.33     13.38 o
  -5   0   6       50.63       49.99      3.19 o
  -4   0   6      323.18      319.37      5.27 o
  -3   0   6      236.42      265.51      4.82 o
  -2   0   6      689.97      695.66      8.64 o
  -1   0   6       65.13       62.76      3.09 o
   0   0   6       56.12       42.65      3.09 o
   1   0   6     1326.12     1329.76     14.57 o
   2   0   6      169.48      160.87      4.47 o
   3   0   6       18.21       15.27      1.90 o
   4   0   6      118.58      119.38      3.46 o
   5   0   6      125.42      123.22      4.03 o
   6   0   6        8.96        8.74      5.91 o
   7   0   6       38.32       48.06      7.45 o
   8   0   6        8.62        1.28      6.94 o
 -12   1   6       17.80       16.58      4.38 o
 -11   1   6       91.22       84.09      3.99 o
 -10   1   6        0.00        0.71      1.96 o
  -9   1   6        9.05        8.15      2.13 o
  -8   1   6       88.47       86.64      2.48 o
  -7   1   6      110.14      100.78      3.07 o
  -6   1   6       80.42       87.97      2.46 o
  -5   1   6       80.97       81.25      2.26 o
  -4   1   6        4.32        5.66      1.53 o
  -3   1   6     1375.18     1355.63      9.92 o
  -2   1   6        1.19        5.10      1.73 o
  -1   1   6      240.49      219.49      3.99 o
   0   1   6       36.17       29.88      2.15 o
   1   1   6       52.13       49.61      2.61 o
   2   1   6       18.88       20.63      1.57 o
   3   1   6       34.24       33.95      1.61 o
   4   1   6       63.23       65.04      2.04 o
   5   1   6       22.20       22.39      1.55 o
   6   1   6       42.51       39.47      5.23 o
   7   1   6        7.94        9.06      6.55 o
   8   1   6        0.02       -0.14      4.35 o
 -12   2   6       72.49       75.30      7.20 o
 -11   2   6        0.99        1.95      2.23 o
 -10   2   6        1.32        2.76      2.06 o
  -9   2   6        4.43        4.11      2.02 o
  -8   2   6       89.81       85.14      2.75 o
  -7   2   6      248.87      250.12      5.30 o
  -6   2   6       61.15       66.51      2.00 o
  -5   2   6       66.11       69.22      2.25 o
  -4   2   6       79.63       79.76      2.14 o
  -3   2   6      534.00      567.23      5.29 o
  -2   2   6       74.13       73.46      2.44 o
  -1   2   6     1204.81     1331.40      9.88 o
   0   2   6        0.00       -0.01      1.64 o
   1   2   6      563.00      553.20      5.94 o
   2   2   6       26.28       21.78      1.37 o
   3   2   6       75.94       80.22      1.85 o
   4   2   6     1359.69     1345.03     13.08 o
   5   2   6        0.69        0.62      2.11 o
   6   2   6        0.35        0.48      2.54 o
   7   2   6        6.60        4.04      4.50 o
   8   2   6        0.56        1.97      4.75 o
 -12   3   6        0.66       -0.26      5.65 o
 -11   3   6        4.08        0.89      2.13 o
 -10   3   6        4.81        3.60      2.49 o
  -9   3   6       25.23       28.74      1.92 o
  -8   3   6       16.99       17.64      1.63 o
  -7   3   6       10.04       10.14      1.52 o
  -6   3   6        4.79        6.56      1.44 o
  -5   3   6       96.42       89.99      2.26 o
  -4   3   6      509.91      485.59      4.94 o
  -3   3   6      352.58      324.36      4.45 o
  -2   3   6      128.00      142.80      2.74 o
  -1   3   6       71.99       76.22      4.01 o
   0   3   6      266.75      283.41      4.03 o
   1   3   6        1.36        1.64      1.71 o
   2   3   6      350.70      326.61      3.22 o
   3   3   6      271.99      239.04      6.02 o
   4   3   6      338.12      346.41      5.21 o
   5   3   6       63.48       54.76      2.88 o
   6   3   6        3.79        2.15      2.36 o
   7   3   6       33.16       24.07      7.89 o
   8   3   6        1.38        3.09      3.97 o
 -12   4   6        1.01        1.03      6.42 o
 -11   4   6        1.10       -0.36      3.94 o
 -10   4   6       16.17       15.65      2.47 o
  -9   4   6        5.86        6.68      1.39 o
  -8   4   6       29.94       31.61      1.70 o
  -7   4   6       17.05       15.68      1.45 o
  -6   4   6        4.03        4.38      1.53 o
  -5   4   6      138.67      131.02      3.93 o
  -4   4   6      144.41      156.49      2.80 o
  -3   4   6       15.55       20.03      1.97 o
  -2   4   6       53.38       57.18      2.31 o
  -1   4   6       50.53       60.03      3.07 o
   0   4   6        5.70        7.90      2.32 o
   1   4   6      744.50      746.78      6.42 o
   2   4   6        0.06        0.15      0.89 o
   3   4   6        3.94        4.03      2.18 o
   4   4   6       20.49       17.39      2.74 o
   5   4   6      175.73      156.48      3.76 o
   6   4   6        0.41        0.34      2.30 o
   7   4   6       27.41       11.62      3.92 o
   8   4   6        1.40       -2.14      3.99 o
 -12   5   6        0.99       -0.77      6.94 o
 -11   5   6       16.98        7.66      8.22 o
 -10   5   6       41.08       40.53      7.43 o
  -9   5   6       11.36       12.43      1.97 o
  -8   5   6       65.66       63.84      1.74 o
  -7   5   6        2.58        1.78      1.02 o
  -6   5   6       61.15       62.52      1.85 o
  -5   5   6       82.24       89.48      2.52 o
  -4   5   6      623.40      628.38      7.22 o
  -3   5   6       21.98       28.18      1.92 o
  -2   5   6       42.74       44.08      2.21 o
  -1   5   6      372.77      372.31      4.40 o
   0   5   6       69.21       75.28      2.56 o
   1   5   6       10.85        9.09      1.07 o
   2   5   6       10.40        9.09      2.15 o
   3   5   6       13.43       11.92      2.43 o
   4   5   6        1.15        2.21      2.77 o
   5   5   6        0.40        1.09      2.26 o
   6   5   6        2.48        1.02      3.18 o
   7   5   6        2.56        2.24      3.12 o
   8   5   6        7.71        4.74      3.45 o
 -11   6   6        1.98        0.57      5.16 o
 -10   6   6        0.88       -0.08      4.19 o
  -9   6   6        0.01       -0.20      3.88 o
  -8   6   6      112.09      107.31      4.02 o
  -7   6   6        0.11        0.27      0.86 o
  -6   6   6       81.08       93.52      2.29 o
  -5   6   6       22.20       28.25      1.67 o
  -4   6   6        3.07        2.35      1.78 o
  -3   6   6       19.50       18.85      1.62 o
  -2   6   6      214.64      211.59      3.44 o
  -1   6   6      200.40      198.27      3.12 o
   0   6   6       43.21       40.90      1.68 o
   1   6   6        0.40        1.84      1.36 o
   2   6   6       26.89       28.47      2.72 o
   3   6   6       17.54       16.56      2.45 o
   4   6   6       23.08       21.04      4.86 o
   5   6   6        1.87        1.24      2.66 o
   6   6   6        1.41        0.88      2.36 o
   7   6   6        0.00       -0.95      2.50 o
 -11   7   6        8.06        6.13      4.79 o
 -10   7   6        1.50        2.15      4.20 o
  -9   7   6        8.14       11.22      4.66 o
  -8   7   6        1.61        0.86      3.56 o
  -7   7   6       12.07        8.38      0.77 o
  -6   7   6        7.70        7.16      1.43 o
  -5   7   6        9.47        9.83      1.70 o
  -4   7   6       20.37       19.91      2.12 o
  -3   7   6       20.47       21.22      2.89 o
  -2   7   6      372.57      368.51      4.82 o
  -1   7   6        0.59       -0.01      1.62 o
   0   7   6      740.91      725.88      6.21 o
   1   7   6       16.51       16.15      1.30 o
   2   7   6        2.57        7.91      2.33 o
   3   7   6        1.03        0.60      2.45 o
   4   7   6        2.99        0.98      2.60 o
   5   7   6        0.21        0.67      2.58 o
   6   7   6        1.69        1.27      2.40 o
   7   7   6        1.08        1.59      2.73 o
 -11   8   6        9.99       11.85      5.29 o
 -10   8   6        0.25        1.31      4.99 o
  -9   8   6        3.73        2.75      4.25 o
  -8   8   6       49.85       57.55      4.84 o
  -7   8   6       22.83       30.38      7.04 o
  -6   8   6        6.64        7.81      0.88 o
  -5   8   6       90.69       95.81      4.45 o
  -4   8   6       15.11       13.00      1.96 o
  -3   8   6      138.20      139.13      3.04 o
  -2   8   6      122.81      122.00      3.37 o
  -1   8   6       51.17       47.85      2.46 o
   0   8   6     1320.39     1308.64     13.29 o
   1   8   6       19.62       22.81      1.48 o
   2   8   6       14.74       11.24      3.52 o
   3   8   6      228.97      205.16      4.30 o
   4   8   6        8.05        7.62      2.37 o
   5   8   6        3.85        4.48      2.48 o
   6   8   6        2.81        5.78      3.51 o
   7   8   6        3.28        2.27      2.97 o
 -10   9   6        1.34        3.49      4.94 o
  -9   9   6        4.88        4.47      4.69 o
  -8   9   6        4.13        4.30      4.29 o
  -7   9   6        5.63        7.05      5.44 o
  -6   9   6        0.43        0.46      0.61 o
  -5   9   6       68.82       70.47      2.15 o
  -4   9   6        1.29       -0.12      1.65 o
  -3   9   6       11.13        9.86      2.52 o
  -2   9   6       30.08       29.28      2.17 o
  -1   9   6        9.35        8.97      1.95 o
   0   9   6       25.35       21.70      2.23 o
   1   9   6      195.05      157.84      3.05 o
   2   9   6       25.01       25.49      2.97 o
   3   9   6      163.92      154.23      4.58 o
   4   9   6        2.86        2.31      2.57 o
   5   9   6        1.65        2.10      2.67 o
   6   9   6       28.79       36.53      3.33 o
 -10  10   6       12.35       14.51      5.57 o
  -9  10   6        0.47       -1.62      5.37 o
  -8  10   6       16.90       18.61      5.58 o
  -7  10   6        1.41        3.49      4.69 o
  -6  10   6       87.15       92.78      5.16 o
  -5  10   6      203.60      186.07      7.30 o
  -4  10   6        5.31        3.32      1.59 o
  -3  10   6       93.21       98.76      3.35 o
  -2  10   6        8.70        7.13      1.86 o
  -1  10   6        0.01        0.69      1.70 o
   0  10   6      106.39      105.61      2.48 o
   1  10   6       22.70       16.49      2.04 o
   2  10   6        0.24        0.19      2.11 o
   3  10   6       54.64       59.91      2.99 o
   4  10   6        8.62        6.51      2.80 o
   5  10   6        6.01        5.67      3.38 o
  -9  11   6       30.19       32.79      5.90 o
  -8  11   6        4.56        5.78      5.07 o
  -7  11   6        3.32        2.73      4.96 o
  -6  11   6      108.98      114.74      6.16 o
  -5  11   6      112.33      104.59      5.91 o
  -4  11   6       28.11       29.26      1.84 o
  -3  11   6      173.74      171.46      4.18 o
  -2  11   6        3.71        3.10      2.08 o
  -1  11   6      101.72      109.30      2.92 o
   0  11   6      173.37      177.13      3.09 o
   1  11   6        0.07        0.13      2.80 o
   2  11   6      111.16      114.25      3.57 o
   3  11   6        6.52        3.41      3.35 o
   4  11   6        0.10        1.34      2.81 o
   5  11   6        3.28        2.33      2.69 o
  -8  12   6       57.47       68.86      6.18 o
  -7  12   6       21.44       23.56      5.20 o
  -6  12   6       29.69       38.97      4.87 o
  -5  12   6       20.37       12.25      4.07 o
  -4  12   6       41.21       40.60      2.89 o
  -3  12   6       32.98       32.58      2.85 o
  -2  12   6        1.72        1.28      2.06 o
  -1  12   6        3.32        2.95      2.28 o
   0  12   6        4.35        5.43      1.93 o
   1  12   6       32.46       37.64      3.13 o
   2  12   6        0.01       -0.48      2.40 o
   3  12   6        4.76        1.98      2.85 o
   4  12   6        8.80        5.30      3.52 o
  -7  13   6        5.65        4.59      4.10 o
  -6  13   6       34.84       33.11      7.54 o
  -5  13   6        0.24        0.56      3.67 o
  -4  13   6        3.15        2.07      1.66 o
  -3  13   6       15.45       10.94      2.34 o
  -2  13   6       11.17       10.07      2.17 o
  -1  13   6        6.88        9.36      2.43 o
   0  13   6        0.01        0.40      2.42 o
   1  13   6       89.37      120.66      4.07 o
   2  13   6       13.46        5.51      2.84 o
   3  13   6        3.59        2.13      3.01 o
  -5  14   6        0.01        1.37      3.63 o
  -4  14   6       21.70        3.89      3.83 o
  -3  14   6        0.77        0.72      1.99 o
  -2  14   6        0.83        1.18      2.29 o
  -1  14   6       17.73       19.24      2.86 o
   0  14   6        0.00        0.37      2.58 o
   1  14   6        4.97        5.87      3.70 o
 -12   1   7      161.48      135.40      4.87 o
 -11   1   7        5.60        4.91      2.41 o
 -10   1   7       32.27       35.93      2.71 o
  -9   1   7       21.00       21.93      2.66 o
  -8   1   7       89.20       87.60      3.09 o
  -7   1   7        3.74        3.40      2.00 o
  -6   1   7        0.36        1.88      2.05 o
  -5   1   7       11.94        9.15      1.79 o
  -4   1   7      311.85      313.08      7.76 o
  -3   1   7       46.02       50.55      2.67 o
  -2   1   7       51.06       48.08      2.34 o
  -1   1   7       41.59       45.36      2.60 o
   0   1   7       30.82       33.51      2.90 o
   1   1   7       19.38       14.61      2.83 o
   2   1   7       37.96       36.85      1.95 o
   3   1   7        4.98        4.19      1.41 o
   4   1   7       42.12       43.55      2.01 o
   5   1   7       54.34       56.87      3.17 o
   6   1   7        2.99        1.06      2.39 o
   7   1   7        0.48       -2.62      5.65 o
 -12   2   7        0.47       -0.90      4.00 o
 -11   2   7       17.16        9.48      2.52 o
 -10   2   7       12.96        9.61      2.36 o
  -9   2   7        7.78        6.38      1.89 o
  -8   2   7        5.49        6.24      2.40 o
  -7   2   7        1.09        1.13      1.79 o
  -6   2   7        0.17        0.55      1.63 o
  -5   2   7       52.96       50.95      2.34 o
  -4   2   7      353.37      376.10      4.81 o
  -3   2   7      195.46      202.98      3.93 o
  -2   2   7      111.72      115.39      3.78 o
  -1   2   7        7.81        9.68      2.32 o
   0   2   7       28.03       26.13      2.37 o
   1   2   7       26.23       26.22      2.77 o
   2   2   7      137.15      144.45      2.84 o
   3   2   7      590.25      575.15      4.97 o
   4   2   7      291.02      278.25      4.22 o
   5   2   7       20.53        8.32      4.93 o
   6   2   7        8.73        5.27      3.63 o
   7   2   7        6.49        6.41      6.55 o
 -12   3   7        0.08        0.57      5.02 o
 -11   3   7        0.36       -0.58      2.25 o
 -10   3   7        0.63        0.32      1.74 o
  -9   3   7        0.19       -0.19      1.79 o
  -8   3   7       36.31       37.88      2.42 o
  -7   3   7       19.03       21.17      1.81 o
  -6   3   7       86.79       88.36      2.75 o
  -5   3   7       67.13       66.43      2.35 o
  -4   3   7        0.11        0.10      1.75 o
  -3   3   7      114.63      116.96      2.70 o
  -2   3   7       25.16       23.51      2.13 o
  -1   3   7        6.45        7.76      2.49 o
   0   3   7      171.47      179.48      3.50 o
   1   3   7      881.87      887.65      7.57 o
   2   3   7      677.30      628.44      5.91 o
   3   3   7       50.79       53.76      1.87 o
   4   3   7        9.23        3.25      2.56 o
   5   3   7        0.08       -1.11      2.59 o
   6   3   7        4.40        3.24      2.62 o
   7   3   7        1.00        3.96      3.19 o
 -12   4   7        0.26        2.18      4.72 o
 -11   4   7        4.20        4.03      4.47 o
 -10   4   7        6.03        4.57      1.56 o
  -9   4   7        0.78        1.82      2.23 o
  -8   4   7        4.23        3.95      1.57 o
  -7   4   7       79.83       76.98      2.38 o
  -6   4   7       46.03       48.96      2.03 o
  -5   4   7      309.62      327.67      4.79 o
  -4   4   7      189.93      177.11      3.67 o
  -3   4   7      212.85      218.51      4.12 o
  -2   4   7      113.15      109.25      3.59 o
  -1   4   7       21.48       22.21      2.42 o
   0   4   7      105.50      111.44      3.35 o
   1   4   7       38.76       38.00      2.57 o
   2   4   7      374.60      348.72      3.47 o
   3   4   7       18.04       22.18      2.94 o
   4   4   7        0.21       -0.46      2.40 o
   5   4   7      197.59      192.38      4.71 o
   6   4   7        1.12        0.58      2.94 o
   7   4   7        0.10        2.62      3.33 o
 -12   5   7        1.43        1.67      5.09 o
 -11   5   7       17.53        9.95      5.69 o
 -10   5   7        0.01        0.68      3.73 o
  -9   5   7        1.98        1.71      1.40 o
  -8   5   7       42.44       42.00      1.94 o
  -7   5   7       75.08       73.89      2.37 o
  -6   5   7        3.01        1.88      1.78 o
  -5   5   7       33.97       37.56      2.29 o
  -4   5   7        0.00        0.94      1.65 o
  -3   5   7       35.24       32.10      2.23 o
  -2   5   7       13.78       13.88      2.27 o
  -1   5   7       13.79       15.68      2.68 o
   0   5   7        3.94        5.22      2.46 o
   1   5   7       64.79       65.73      1.74 o
   2   5   7        0.85        4.77      2.47 o
   3   5   7        3.02        1.12      2.48 o
   4   5   7       91.35       92.67      3.93 o
   5   5   7        3.55        3.94      2.93 o
   6   5   7        4.25        2.32      3.10 o
   7   5   7        0.34       -0.49      3.39 o
 -11   6   7       29.14       18.78      8.66 o
 -10   6   7       23.33       23.46      5.82 o
  -9   6   7       14.82       14.49      1.88 o
  -8   6   7       60.16       57.97      2.92 o
  -7   6   7        0.14        1.35      1.38 o
  -6   6   7        7.10        6.07      1.49 o
  -5   6   7      243.02      243.17      3.47 o
  -4   6   7       20.14       21.48      1.82 o
  -3   6   7       21.80       22.96      2.04 o
  -2   6   7       37.17       39.25      2.10 o
  -1   6   7       19.15       21.47      1.90 o
   0   6   7      119.14      118.72      2.35 o
   1   6   7      109.70      114.31      2.16 o
   2   6   7        4.79        1.90      2.62 o
   3   6   7        1.68        1.81      2.46 o
   4   6   7       21.46       25.15      4.57 o
   5   6   7       10.93        7.05      3.15 o
   6   6   7        3.31       -1.45      2.87 o
 -11   7   7        0.22        0.29      4.49 o
 -10   7   7        1.43        1.82      4.30 o
  -9   7   7       17.44       20.29      4.50 o
  -8   7   7        6.86        6.27      1.82 o
  -7   7   7       17.95       19.16      2.38 o
  -6   7   7       31.78       28.39      1.88 o
  -5   7   7       75.86       82.87      2.85 o
  -4   7   7      216.90      222.80      3.62 o
  -3   7   7      594.03      609.02     10.57 o
  -2   7   7       55.97       51.37      2.49 o
  -1   7   7        0.04        0.95      1.81 o
   0   7   7       20.28       19.37      2.25 o
   1   7   7        2.64        2.58      1.14 o
   2   7   7        0.18        1.57      2.46 o
   3   7   7       38.85       38.45      3.35 o
   4   7   7        5.33        5.34      2.97 o
   5   7   7        1.50        2.79      2.71 o
   6   7   7        6.87        7.60      3.18 o
 -10   8   7        6.11        5.79      4.89 o
  -9   8   7       11.48        9.05      4.74 o
  -8   8   7       14.57       15.35      4.40 o
  -7   8   7       32.34       30.12      2.99 o
  -6   8   7       20.90       18.57      2.54 o
  -5   8   7        5.72        3.00      1.88 o
  -4   8   7       49.87       54.36      4.08 o
  -3   8   7      184.08      187.68      4.93 o
  -2   8   7      759.14      757.89      8.84 o
  -1   8   7       92.21       95.58      2.62 o
   0   8   7      420.72      372.27      7.04 o
   1   8   7        6.73        6.86      1.65 o
   2   8   7       36.87       31.38      2.94 o
   3   8   7       30.75       30.06      6.05 o
   4   8   7        0.52        0.04      2.94 o
   5   8   7        3.95        5.70      2.83 o
   6   8   7        1.46        2.89      3.25 o
 -10   9   7        0.00        1.28      4.99 o
  -9   9   7        6.15        7.68      4.88 o
  -8   9   7       12.24       14.83      5.37 o
  -7   9   7       38.33       36.49     12.30 o
  -6   9   7       29.81       29.31      2.51 o
  -5   9   7       19.48       21.24      2.29 o
  -4   9   7       22.61       20.10      2.51 o
  -3   9   7      120.28      120.39      3.76 o
  -2   9   7       10.61        9.01      2.34 o
  -1   9   7       79.05       80.89      2.70 o
   0   9   7       82.87       73.44      2.57 o
   1   9   7       49.42       47.60      1.88 o
   2   9   7        6.73        2.41      2.86 o
   3   9   7       15.97       14.93      4.57 o
   4   9   7       40.01       56.37      3.92 o
   5   9   7        4.41        6.67      2.98 o
  -9  10   7       17.53       23.89      5.66 o
  -8  10   7      180.35      202.18      7.28 o
  -7  10   7        4.03        5.06      4.60 o
  -6  10   7      207.65      210.57     12.08 o
  -5  10   7       66.01       74.20      3.44 o
  -4  10   7       13.33       11.49      2.07 o
  -3  10   7      158.38      167.31      3.81 o
  -2  10   7        0.01        1.15      2.51 o
  -1  10   7       18.28       15.71      2.59 o
   0  10   7       41.37       37.02      2.72 o
   1  10   7       42.90       48.55      3.63 o
   2  10   7        7.58        9.36      2.76 o
   3  10   7        0.41       -0.39      2.76 o
   4  10   7       51.18       75.14      3.74 o
  -8  11   7      212.21      236.10     15.48 o
  -7  11   7        5.44        7.31      5.35 o
  -6  11   7       32.09       28.09      4.80 o
  -5  11   7       61.63       61.10      2.39 o
  -4  11   7        0.51        1.04      2.01 o
  -3  11   7       19.49       17.59      3.20 o
  -2  11   7        0.03       -0.20      2.00 o
  -1  11   7       64.05       70.22      2.79 o
   0  11   7        3.32        2.15      2.29 o
   1  11   7       13.93       15.79      3.48 o
   2  11   7        1.20        1.18      2.62 o
   3  11   7       20.47       23.81      3.85 o
   4  11   7        1.93        4.84      2.90 o
  -8  12   7        2.32        1.20      6.09 o
  -7  12   7       42.99       51.01     12.14 o
  -6  12   7        9.01        7.89      4.64 o
  -5  12   7        3.67        4.14      3.86 o
  -4  12   7        6.38        7.44      2.22 o
  -3  12   7        0.40        0.20      2.07 o
  -2  12   7       15.49       16.69      2.61 o
  -1  12   7        0.08       -0.08      2.06 o
   0  12   7        1.36        2.25      1.93 o
   1  12   7        4.26        5.62      3.00 o
   2  12   7        1.44        0.75      3.61 o
   3  12   7       14.87       12.80      3.11 o
  -6  13   7        7.64        5.20      4.54 o
  -5  13   7        2.82        4.41      3.73 o
  -4  13   7        6.23        3.82      2.19 o
  -3  13   7       57.19       60.97      3.08 o
  -2  13   7       16.73       14.35      2.55 o
  -1  13   7        2.89        0.74      2.41 o
   0  13   7        0.01        1.16      2.85 o
   1  13   7        0.78       -0.23      2.80 o
  -4  14   7        1.30        1.27      3.80 o
  -3  14   7        3.39        1.64      3.01 o
  -2  14   7        8.90        7.83      2.58 o
  -1  14   7       93.86      119.75      4.27 o
 -12   0   8      206.66      172.71      5.99 o
 -11   0   8        3.07        2.07      5.18 o
 -10   0   8       34.65       26.88      3.62 o
  -9   0   8      177.60      187.94      5.36 o
  -8   0   8       49.34       44.07      4.13 o
  -7   0   8      180.32      170.27      6.30 o
  -6   0   8       22.47       20.60      3.18 o
  -5   0   8      136.09      137.07      4.36 o
  -4   0   8       37.51       35.32      3.36 o
  -3   0   8        4.41        7.45      3.09 o
  -2   0   8      953.91      945.70     13.00 o
  -1   0   8       74.14       75.62      4.27 o
   0   0   8       42.33       41.02      4.00 o
   1   0   8      214.84      220.47      7.84 o
   2   0   8       82.11       88.45      3.17 o
   3   0   8        5.91        3.21      2.90 o
   4   0   8       58.71       51.19      2.82 o
   5   0   8        6.57        4.39      2.08 o
   6   0   8        1.21       10.79      7.45 o
 -12   1   8        2.24        1.54      2.67 o
 -11   1   8       13.65        8.10      3.15 o
 -10   1   8       25.37       25.54      2.50 o
  -9   1   8        8.56        7.79      2.37 o
  -8   1   8       29.21       28.73      2.31 o
  -7   1   8       23.56       26.10      2.67 o
  -6   1   8      306.41      310.53      4.81 o
  -5   1   8        1.40        1.85      1.95 o
  -4   1   8       13.74       16.10      2.33 o
  -3   1   8       29.01       33.84      2.58 o
  -2   1   8        6.21        6.87      2.46 o
  -1   1   8        0.55        0.56      2.36 o
   0   1   8      104.92       92.48      3.55 o
   1   1   8      138.08      144.83      4.21 o
   2   1   8       44.07       43.42      1.94 o
   3   1   8        4.23        2.21      1.80 o
   4   1   8        1.30        3.86      1.50 o
   5   1   8        0.09       -1.17      2.33 o
   6   1   8       11.21        9.39      7.97 o
 -12   2   8        0.62        2.86      2.86 o
 -11   2   8       26.46       12.72      6.16 o
 -10   2   8       29.01       31.42      2.45 o
  -9   2   8        3.66        1.68      2.11 o
  -8   2   8       28.49       26.71      2.28 o
  -7   2   8       53.19       57.07      3.82 o
  -6   2   8       97.19       98.65      3.08 o
  -5   2   8        8.43        9.43      2.21 o
  -4   2   8      207.70      215.27      3.80 o
  -3   2   8       21.48       26.40      2.33 o
  -2   2   8       98.92       96.35      2.98 o
  -1   2   8       71.06       65.60      3.47 o
   0   2   8      205.80      223.31      4.94 o
   1   2   8     1171.40     1156.43     11.37 o
   2   2   8        0.00        0.29      1.78 o
   3   2   8        8.52        7.83      1.81 o
   4   2   8       15.63       13.62      2.17 o
   5   2   8        0.06        0.70      3.11 o
   6   2   8        5.49        0.11      3.20 o
 -12   3   8        4.63        3.28      4.63 o
 -11   3   8        0.90        1.48      1.97 o
 -10   3   8        0.00       -1.22      2.08 o
  -9   3   8        1.05        1.42      2.13 o
  -8   3   8        4.32        5.59      2.04 o
  -7   3   8       99.74       97.52      2.84 o
  -6   3   8       54.39       54.10      3.26 o
  -5   3   8       16.50       19.31      2.69 o
  -4   3   8       45.50       49.91      2.68 o
  -3   3   8      132.85      152.68      3.56 o
  -2   3   8        0.97        1.45      2.59 o
  -1   3   8      491.96      467.17      5.96 o
   0   3   8      289.47      259.89      5.42 o
   1   3   8      358.42      369.95      4.89 o
   2   3   8      235.60      203.33      3.14 o
   3   3   8        0.25        0.16      0.96 o
   4   3   8       88.30       88.02      5.34 o
   5   3   8        4.75        3.35      2.69 o
   6   3   8        6.87        3.46      2.91 o
 -12   4   8        0.43        2.31      4.91 o
 -11   4   8        4.53        6.84      4.70 o
 -10   4   8        1.33        1.30      1.74 o
  -9   4   8        0.38        0.64      1.94 o
  -8   4   8       50.12       52.42      2.32 o
  -7   4   8       29.07       33.63      3.02 o
  -6   4   8        2.83        2.87      1.89 o
  -5   4   8        6.24        7.54      1.99 o
  -4   4   8       19.59       20.15      2.28 o
  -3   4   8        4.89        4.79      2.33 o
  -2   4   8      473.20      470.60      9.84 o
  -1   4   8        1.88        2.89      2.40 o
   0   4   8        2.38        2.40      2.70 o
   1   4   8       16.26       16.31      2.61 o
   2   4   8      180.74      153.49      4.59 o
   3   4   8        0.65        0.44      3.12 o
   4   4   8       26.15        7.83      3.93 o
   5   4   8        3.66        3.83      3.07 o
   6   4   8        0.43       -0.03      3.15 o
 -11   5   8       12.02        4.84      4.57 o
 -10   5   8        0.53        0.11      4.32 o
  -9   5   8       25.40       26.09      2.10 o
  -8   5   8       18.76       17.29      1.84 o
  -7   5   8      132.00      118.73      3.60 o
  -6   5   8       19.25       22.79      2.33 o
  -5   5   8       36.09       41.21      2.80 o
  -4   5   8      177.19      170.26      3.47 o
  -3   5   8      131.53      123.92      3.19 o
  -2   5   8        0.61        0.75      2.40 o
  -1   5   8        0.44        2.54      2.92 o
   0   5   8       56.29       53.53      3.35 o
   1   5   8       25.42       32.74      2.87 o
   2   5   8       31.10       28.51      2.42 o
   3   5   8        2.51        1.59      3.31 o
   4   5   8        7.97        2.13      2.78 o
   5   5   8        0.89        0.79      2.78 o
   6   5   8        2.23       -0.02      3.11 o
 -11   6   8       15.15       12.22      5.55 o
 -10   6   8        0.86        3.30      4.43 o
  -9   6   8       25.61       24.57      3.12 o
  -8   6   8       10.06       14.41      1.69 o
  -7   6   8       18.90       18.84      1.78 o
  -6   6   8       36.35       41.07      2.14 o
  -5   6   8       68.07       72.51      2.75 o
  -4   6   8       49.70       50.59      2.71 o
  -3   6   8       61.88       66.32      3.01 o
  -2   6   8       11.84       10.76      2.61 o
  -1   6   8        9.10       12.20      2.01 o
   0   6   8       22.26       25.18      2.09 o
   1   6   8        8.20        6.60      1.83 o
   2   6   8        1.71        0.94      2.83 o
   3   6   8        0.17        0.35      2.82 o
   4   6   8        0.34       -0.51      3.06 o
   5   6   8        2.17       -0.25      2.81 o
 -11   7   8        0.91        1.37      4.88 o
 -10   7   8        3.32        2.23      4.59 o
  -9   7   8        1.35        2.20      4.82 o
  -8   7   8        1.94        1.67      1.22 o
  -7   7   8        1.67        2.39      1.73 o
  -6   7   8        0.38        0.16      1.96 o
  -5   7   8      272.45      289.22      6.15 o
  -4   7   8        2.54        4.31      2.10 o
  -3   7   8      364.53      367.43      6.14 o
  -2   7   8        4.72        8.06      2.24 o
  -1   7   8        1.22        3.59      2.30 o
   0   7   8        1.07        1.81      1.69 o
   1   7   8        2.87        2.27      1.55 o
   2   7   8        0.53        1.23      2.72 o
   3   7   8        1.30       -0.05      2.57 o
   4   7   8        0.02        0.05      2.97 o
   5   7   8       26.29       23.51      9.79 o
 -10   8   8       10.62       14.51      6.03 o
  -9   8   8        2.46        0.48      4.34 o
  -8   8   8       25.20       29.82      4.92 o
  -7   8   8        1.36        1.69      1.83 o
  -6   8   8        5.43        2.91      1.96 o
  -5   8   8       73.25       70.40      3.19 o
  -4   8   8        5.52        5.07      2.53 o
  -3   8   8      416.93      429.53      5.98 o
  -2   8   8       19.75       27.49      2.92 o
  -1   8   8       26.96       27.51      2.22 o
   0   8   8      132.69      111.61      2.81 o
   1   8   8        0.18        0.83      0.97 o
   2   8   8        8.89        5.94      3.03 o
   3   8   8       11.74        4.66      4.86 o
   4   8   8        3.21        1.61      2.99 o
   5   8   8        4.93        3.32      3.21 o
  -9   9   8        3.35       10.45      5.86 o
  -8   9   8        6.53       10.00      4.92 o
  -7   9   8        0.53       -1.03      4.81 o
  -6   9   8        0.00        1.05      2.78 o
  -5   9   8       15.49       12.49      3.44 o
  -4   9   8        3.17        3.40      2.91 o
  -3   9   8       30.21       25.69      2.78 o
  -2   9   8      182.99      165.69      3.69 o
  -1   9   8       13.14        9.63      2.24 o
   0   9   8       75.94       76.41      2.93 o
   1   9   8        0.07       -0.62      3.94 o
   2   9   8        0.28        1.27      3.11 o
   3   9   8       27.75       22.54      8.87 o
   4   9   8        1.11        2.31      2.96 o
  -9  10   8       25.70       29.70      5.95 o
  -8  10   8       44.28       49.18      6.60 o
  -7  10   8        0.00        0.96      5.07 o
  -6  10   8       37.95       37.27      3.08 o
  -5  10   8       11.47       10.48      3.63 o
  -4  10   8        1.25        0.62      2.36 o
  -3  10   8       97.84      109.78      3.74 o
  -2  10   8        1.11        2.33      2.59 o
  -1  10   8        0.06        1.27      2.05 o
   0  10   8       58.84       68.89      2.53 o
   1  10   8        0.73        0.89      3.64 o
   2  10   8        1.71        0.48      3.35 o
   3  10   8       46.71       53.25      3.92 o
  -8  11   8       15.52       17.88      6.28 o
  -7  11   8        6.32        6.46      4.90 o
  -6  11   8       60.28       65.26      5.31 o
  -5  11   8        0.34        0.17      1.83 o
  -4  11   8       34.27       32.28      4.66 o
  -3  11   8      119.33      135.28      3.79 o
  -2  11   8        3.01        6.73      2.29 o
  -1  11   8       69.47       69.14      3.48 o
   0  11   8        8.09        4.53      2.96 o
   1  11   8        2.09        2.66      3.11 o
   2  11   8        0.00        1.09      3.17 o
  -7  12   8       12.51       13.35      5.29 o
  -6  12   8        3.04        3.02      5.06 o
  -5  12   8        0.80        0.53      3.98 o
  -4  12   8        2.82        2.83      2.34 o
  -3  12   8        1.50        2.94      2.88 o
  -2  12   8       13.52       17.89      2.87 o
  -1  12   8        0.01       -0.58      2.19 o
   0  12   8        6.77        2.99      2.98 o
   1  12   8       10.67        7.22      3.19 o
  -5  13   8        0.74        1.18      3.78 o
  -4  13   8        8.39        6.52      2.67 o
  -3  13   8        0.01       -0.21      2.38 o
  -2  13   8       65.94       84.08      3.75 o
  -1  13   8        5.67        3.99      3.95 o
   0  13   8        2.86        1.23      3.95 o
 -12   1   9        2.67       -0.75      2.69 o
 -11   1   9        5.99        5.12      3.43 o
 -10   1   9        8.60        6.37      2.44 o
  -9   1   9        1.44        2.60      2.38 o
  -8   1   9        9.72        8.54      2.29 o
  -7   1   9       29.66       31.82      3.42 o
  -6   1   9        0.31        2.79      2.36 o
  -5   1   9        2.86        3.24      2.43 o
  -4   1   9        2.33        4.02      2.27 o
  -3   1   9        2.47        1.82      2.59 o
  -2   1   9        8.63        3.74      2.56 o
  -1   1   9       46.63       51.05      3.86 o
   0   1   9        1.64        2.37      3.05 o
   1   1   9       51.13       53.50      3.83 o
   2   1   9      129.56      132.58      2.92 o
   3   1   9       10.01        5.85      1.96 o
   4   1   9       11.48       11.01      2.71 o
   5   1   9       12.25        4.27      2.54 o
 -12   2   9        1.15       -0.16      3.23 o
 -11   2   9        0.78        2.53      2.36 o
 -10   2   9        5.72        4.44      2.30 o
  -9   2   9        0.26        1.42      2.15 o
  -8   2   9        4.22        5.19      2.32 o
  -7   2   9       59.82       63.58      3.10 o
  -6   2   9       61.80       57.95      2.93 o
  -5   2   9       45.03       46.80      2.70 o
  -4   2   9        0.36        0.21      2.29 o
  -3   2   9        4.08        4.00      2.57 o
  -2   2   9      117.49      120.24      3.65 o
  -1   2   9       31.87       39.91      3.30 o
   0   2   9      430.85      423.61      7.27 o
   1   2   9      129.12      123.53      3.55 o
   2   2   9        6.35        6.30      1.84 o
   3   2   9       12.14       11.42      2.76 o
   4   2   9        3.21        2.06      3.11 o
   5   2   9        7.17        1.88      3.73 o
 -11   3   9        0.00        0.76      2.05 o
 -10   3   9        8.51        4.25      3.19 o
  -9   3   9        8.16        6.10      2.71 o
  -8   3   9        2.17        2.01      2.07 o
  -7   3   9        0.01       -0.25      2.13 o
  -6   3   9        8.66        8.42      2.53 o
  -5   3   9       12.39       10.62      2.35 o
  -4   3   9        0.04        0.62      2.33 o
  -3   3   9       30.35       36.07      2.97 o
  -2   3   9      686.77      718.46      7.84 o
  -1   3   9      508.09      470.08      6.65 o
   0   3   9       12.00       14.62      3.69 o
   1   3   9        0.58        3.72      2.64 o
   2   3   9        0.94        1.28      1.50 o
   3   3   9        0.76        0.30      0.95 o
   4   3   9        0.74        0.09      3.08 o
   5   3   9        1.06        0.63      2.95 o
 -11   4   9        1.21        0.63      4.70 o
 -10   4   9       31.62       29.30      2.76 o
  -9   4   9        0.60        0.55      1.93 o
  -8   4   9       55.90       56.42      3.10 o
  -7   4   9       13.83       10.64      2.51 o
  -6   4   9        8.11        9.17      2.76 o
  -5   4   9       17.14       17.14      2.87 o
  -4   4   9       54.11       54.49      3.10 o
  -3   4   9       11.74       12.47      2.62 o
  -2   4   9      109.31      106.50      4.12 o
  -1   4   9      107.13      104.82      4.01 o
   0   4   9        3.66        6.50      3.16 o
   1   4   9       12.58        9.00      2.97 o
   2   4   9      156.61      156.34      4.35 o
   3   4   9        0.24       -0.52      2.78 o
   4   4   9        1.30       -0.37      3.49 o
   5   4   9       23.55       35.90      6.68 o
 -11   5   9       10.57        4.34      5.11 o
 -10   5   9       17.26       12.97      6.03 o
  -9   5   9        3.68        3.19      1.96 o
  -8   5   9       12.96       12.98      2.14 o
  -7   5   9        0.01       -0.03      1.78 o
  -6   5   9        0.00        0.35      1.89 o
  -5   5   9       17.34       21.41      2.56 o
  -4   5   9        3.70        4.15      2.68 o
  -3   5   9        0.86       -0.59      2.38 o
  -2   5   9       58.52       64.22      3.18 o
  -1   5   9        0.70        2.35      2.98 o
   0   5   9       18.48       13.45      2.95 o
   1   5   9      117.20      115.70      3.83 o
   2   5   9        3.27        1.38      0.71 o
   3   5   9       29.12       28.68      6.45 o
   4   5   9        2.18        1.79      3.06 o
   5   5   9        0.39        4.31      3.66 o
 -11   6   9       12.69        8.05      5.02 o
 -10   6   9        0.93        3.32      4.58 o
  -9   6   9        1.53        0.81      2.95 o
  -8   6   9       91.92       93.54      3.68 o
  -7   6   9        0.23        0.58      1.83 o
  -6   6   9       38.88       40.90      2.56 o
  -5   6   9        8.10        8.85      2.42 o
  -4   6   9        4.78        6.73      2.55 o
  -3   6   9       17.94       22.92      2.87 o
  -2   6   9       23.21       26.85      3.50 o
  -1   6   9        3.55        1.76      2.69 o
   0   6   9        1.21       -0.07      1.55 o
   1   6   9        7.89        8.43      1.95 o
   2   6   9       19.69        8.33      5.93 o
   3   6   9        1.12        0.05      3.26 o
   4   6   9        1.16       -0.04      3.39 o
 -10   7   9        0.61        3.27      4.84 o
  -9   7   9        6.75        6.69      4.84 o
  -8   7   9       40.37       41.19      2.14 o
  -7   7   9       44.29       41.83      2.30 o
  -6   7   9      210.92      214.48      6.95 o
  -5   7   9       13.97       13.67      2.66 o
  -4   7   9        2.46        4.74      2.39 o
  -3   7   9       29.23       30.57      2.45 o
  -2   7   9        0.41       -0.27      2.34 o
  -1   7   9        2.58        4.57      1.92 o
   0   7   9       26.90       27.73      5.53 o
   1   7   9        3.74        1.29      1.58 o
   2   7   9       10.57        0.45      2.95 o
   3   7   9        6.12        0.37      3.24 o
   4   7   9        0.88        3.01      4.45 o
 -10   8   9        6.58        8.90      6.07 o
  -9   8   9        4.20        3.91      5.52 o
  -8   8   9        1.21        8.18      7.38 o
  -7   8   9       10.20        8.92      1.83 o
  -6   8   9      119.96      120.90      3.71 o
  -5   8   9      256.63      256.95      6.65 o
  -4   8   9       43.10       51.32      2.70 o
  -3   8   9      199.22      196.04      4.63 o
  -2   8   9        5.94        4.54      2.49 o
  -1   8   9       26.60       25.68      3.88 o
   0   8   9       49.92       57.73      2.79 o
   1   8   9        0.60        0.38      3.28 o
   2   8   9        5.57       -0.10      3.16 o
   3   8   9        5.40        1.34      3.63 o
  -9   9   9       11.90       10.24      6.35 o
  -8   9   9        8.74       11.52      5.09 o
  -7   9   9        0.30       -1.92      4.42 o
  -6   9   9       28.16       24.60      5.92 o
  -5   9   9        5.93        5.57      2.88 o
  -4   9   9       11.73        9.06      3.21 o
  -3   9   9       50.79       48.41      3.50 o
  -2   9   9       38.68       46.50      3.49 o
  -1   9   9        0.07       -0.13      2.48 o
   0   9   9        2.57        0.25      3.20 o
   1   9   9       53.01       71.14      6.54 o
   2   9   9       21.94       13.81      9.18 o
   3   9   9       19.38        6.73      5.80 o
  -8  10   9       18.59       24.24      6.14 o
  -7  10   9        0.80       -1.59      4.64 o
  -6  10   9       34.50       38.42      5.27 o
  -5  10   9        8.76        6.38      3.39 o
  -4  10   9        5.95        2.56      3.00 o
  -3  10   9       42.11       36.74      8.99 o
  -2  10   9        4.57        4.23      2.56 o
  -1  10   9        5.28        5.72      2.41 o
   0  10   9        6.65        2.67      3.45 o
   1  10   9       41.53       61.17      5.68 o
   2  10   9       17.91       10.01      5.45 o
  -7  11   9        0.38        1.99      4.75 o
  -6  11   9       16.96       20.59      4.97 o
  -5  11   9        1.42       -0.05      2.99 o
  -4  11   9       21.22       19.91      5.98 o
  -3  11   9        7.56        4.93      2.86 o
  -2  11   9        2.08        2.67      2.65 o
  -1  11   9        0.07       -0.07      3.51 o
   0  11   9       28.20       36.87     11.20 o
   1  11   9        2.81        2.94      3.43 o
  -5  12   9       15.25       17.48      4.17 o
  -4  12   9        1.07        0.59      2.80 o
  -3  12   9        0.80        1.68      2.39 o
  -2  12   9        0.00        2.25      2.49 o
  -1  12   9        0.41        1.22      3.20 o
 -11   0  10       14.61       12.63      4.49 o
 -10   0  10       42.69       34.57      4.27 o
  -9   0  10        2.37        2.80      5.52 o
  -8   0  10       16.20       16.36      3.72 o
  -7   0  10        1.72        1.32      4.00 o
  -6   0  10       18.64       17.75      3.90 o
  -5   0  10      310.34      322.97      7.18 o
  -4   0  10        1.16        2.09      3.54 o
  -3   0  10       41.94       42.93      4.63 o
  -2   0  10      120.55      116.18      5.63 o
  -1   0  10        3.93        4.38      5.09 o
   0   0  10        5.25        3.69      4.53 o
   1   0  10       29.62        9.19      8.22 o
   2   0  10        0.76        0.51      3.67 o
   3   0  10        1.06        0.03      2.66 o
   4   0  10       95.82      113.51      8.84 o
 -11   1  10        8.38        4.48      3.10 o
 -10   1  10       12.57       10.23      2.87 o
  -9   1  10       54.31       52.32      3.04 o
  -8   1  10        4.40        3.01      2.66 o
  -7   1  10        0.60       -0.55      2.61 o
  -6   1  10        5.51        6.67      3.41 o
  -5   1  10        4.05        5.10      2.60 o
  -4   1  10        6.01        7.06      2.72 o
  -3   1  10       96.42       93.00      3.97 o
  -2   1  10       89.83       96.01      4.09 o
  -1   1  10       20.41       27.15      3.82 o
   0   1  10        4.37        4.79      3.46 o
   1   1  10        0.29        1.53      2.48 o
   2   1  10        0.06       -0.79      2.24 o
   3   1  10       26.56       34.13      4.91 o
   4   1  10       20.63       33.39      5.88 o
 -11   2  10        7.42        5.31      2.78 o
 -10   2  10       11.77        7.64      2.57 o
  -9   2  10       31.24       24.44      2.74 o
  -8   2  10        0.20       -0.89      2.37 o
  -7   2  10       29.68       34.82      3.11 o
  -6   2  10        3.42        4.49      2.46 o
  -5   2  10        0.23       -0.76      2.60 o
  -4   2  10       54.04       54.15      3.50 o
  -3   2  10      111.66      126.21      6.57 o
  -2   2  10      459.54      460.51      6.52 o
  -1   2  10        1.47       -1.14      3.23 o
   0   2  10        7.76        4.13      3.47 o
   1   2  10       15.67       12.62      4.19 o
   2   2  10        2.57        2.73      1.90 o
   3   2  10       19.02       17.61      6.85 o
   4   2  10       18.21       15.66      5.01 o
 -11   3  10        0.00        1.82      2.32 o
 -10   3  10       13.35       14.21      2.71 o
  -9   3  10        0.58        0.73      2.53 o
  -8   3  10        4.52        3.34      2.39 o
  -7   3  10       16.18       14.38      2.94 o
  -6   3  10       14.24       18.72      3.21 o
  -5   3  10       28.50       31.70      2.90 o
  -4   3  10      253.74      251.78      5.38 o
  -3   3  10      225.51      215.80      5.45 o
  -2   3  10      115.01      121.82      4.48 o
  -1   3  10      261.26      250.43      5.46 o
   0   3  10       15.20        6.71      3.97 o
   1   3  10       72.02       81.00      4.37 o
   2   3  10       29.33       31.51      4.64 o
   3   3  10        2.32        1.69      2.92 o
   4   3  10        8.25        4.27      3.88 o
 -11   4  10       10.66       20.39      6.80 o
 -10   4  10        6.29        3.33      2.78 o
  -9   4  10        0.21        0.85      2.28 o
  -8   4  10        1.25        1.00      2.26 o
  -7   4  10        7.14        5.72      2.45 o
  -6   4  10        2.99        3.80      2.47 o
  -5   4  10      189.68      200.24      5.34 o
  -4   4  10        8.44        9.67      3.48 o
  -3   4  10        1.39        0.27      2.63 o
  -2   4  10        4.30        4.15      3.00 o
  -1   4  10       97.49       89.60      3.98 o
   0   4  10        2.57        1.34      3.76 o
   1   4  10       16.53        8.94      3.22 o
   2   4  10        6.69        4.10      2.94 o
   3   4  10        0.00        0.31      3.06 o
   4   4  10        7.25        3.27      3.92 o
 -10   5  10       19.32       12.39      5.46 o
  -9   5  10        2.72        3.16      2.20 o
  -8   5  10       13.16       13.36      2.84 o
  -7   5  10       60.48       61.18      3.32 o
  -6   5  10       49.98       42.08      3.50 o
  -5   5  10        0.04        0.72      2.53 o
  -4   5  10        1.61        3.96      2.66 o
  -3   5  10       43.24       42.78      3.60 o
  -2   5  10       19.05       14.31      3.70 o
  -1   5  10       38.33       47.22      3.95 o
   0   5  10        0.45        1.74      2.74 o
   1   5  10        5.70        0.84      2.75 o
   2   5  10        0.02        1.91      3.60 o
   3   5  10        0.77       -0.61      3.10 o
 -10   6  10        8.67       12.36      5.09 o
  -9   6  10       16.13       13.72      3.02 o
  -8   6  10       10.52        9.35      2.70 o
  -7   6  10       11.32       10.51      3.62 o
  -6   6  10       19.88       25.48      3.06 o
  -5   6  10       29.40       30.58      2.95 o
  -4   6  10        0.17        2.89      2.67 o
  -3   6  10        5.74        4.43      3.07 o
  -2   6  10        0.40        0.13      3.48 o
  -1   6  10        2.26        0.44      3.25 o
   0   6  10        3.50        1.99      1.81 o
   1   6  10        1.87        0.47      3.42 o
   2   6  10        2.80       -0.24      3.10 o
   3   6  10        0.81        0.21      3.16 o
  -9   7  10        6.80        6.74      5.78 o
  -8   7  10      100.10      106.77      4.89 o
  -7   7  10        3.31        3.29      2.21 o
  -6   7  10      100.28       99.59      3.25 o
  -5   7  10        8.29        7.68      3.23 o
  -4   7  10        0.54        2.77      2.35 o
  -3   7  10        2.24        3.21      2.42 o
  -2   7  10        8.13        9.85      2.81 o
  -1   7  10        1.80        0.19      2.02 o
   0   7  10        0.03        0.00      2.25 o
   1   7  10        1.84       -0.31      3.87 o
   2   7  10       35.32       43.28      4.10 o
   3   7  10       26.98       14.75      8.78 o
  -9   8  10        0.29       -2.91      5.87 o
  -8   8  10       27.95       30.50      6.02 o
  -7   8  10        2.76        2.48      2.41 o
  -6   8  10       70.79       75.15      3.04 o
  -5   8  10       10.50        9.92      2.56 o
  -4   8  10        4.21        3.31      2.53 o
  -3   8  10       42.05       41.83      3.08 o
  -2   8  10        4.19        2.69      2.78 o
  -1   8  10        0.12        0.26      2.11 o
   0   8  10       16.40       13.14      8.69 o
   1   8  10        2.19       -0.45      3.29 o
   2   8  10        1.51       -1.11      4.06 o
  -8   9  10        1.75        3.29      5.62 o
  -7   9  10        0.12       -1.35      5.13 o
  -6   9  10       26.22       20.88      4.71 o
  -5   9  10       84.16       76.89      3.89 o
  -4   9  10        5.07        1.98      3.25 o
  -3   9  10       12.62       10.32      3.68 o
  -2   9  10        1.56        1.40      2.47 o
  -1   9  10        0.00       -0.31      2.86 o
   0   9  10       10.67       10.21      4.02 o
   1   9  10        0.01       -0.06      3.41 o
  -7  10  10        0.65       -0.31      4.19 o
  -6  10  10       38.94       37.73      9.27 o
  -5  10  10        1.36        2.53      3.11 o
  -4  10  10        0.01       -1.16      2.92 o
  -3  10  10       21.43       23.05      4.02 o
  -2  10  10        1.85        1.51      2.83 o
  -1  10  10        0.46        0.22      3.70 o
   0  10  10       35.16       41.87      4.57 o
  -5  11  10        1.17        0.59      3.45 o
  -4  11  10       25.04       23.13      3.79 o
  -3  11  10        1.90        1.23      2.85 o
  -2  11  10        0.88        3.00      2.66 o
 -10   1  11        3.19        3.44      3.18 o
  -9   1  11        2.78        2.33      2.90 o
  -8   1  11        1.74        1.50      2.68 o
  -7   1  11        0.00        1.92      2.92 o
  -6   1  11        2.76        4.07      3.07 o
  -5   1  11        0.03        0.48      2.72 o
  -4   1  11        6.72        5.32      3.14 o
  -3   1  11        9.80       13.24      3.33 o
  -2   1  11       49.54       49.01      4.12 o
  -1   1  11       78.32       92.65      4.65 o
   0   1  11       10.80        6.05      4.01 o
   1   1  11       38.50       51.58      3.39 o
   2   1  11        9.88        6.85      2.30 o
   3   1  11       51.52       69.13      3.73 o
 -10   2  11        7.19        6.12      2.96 o
  -9   2  11       11.01        7.26      2.83 o
  -8   2  11        5.32        5.57      2.77 o
  -7   2  11        0.78        1.44      2.68 o
  -6   2  11        2.78        4.90      2.85 o
  -5   2  11       89.75       94.35      5.16 o
  -4   2  11        0.93        0.56      3.22 o
  -3   2  11      120.84      131.00      4.39 o
  -2   2  11       28.19       27.71      4.01 o
  -1   2  11        0.06       -0.66      3.63 o
   0   2  11        0.39        1.51      3.77 o
   1   2  11        1.42        3.35      2.34 o
   2   2  11       12.16       10.45      3.50 o
   3   2  11        1.50       -0.35      2.78 o
 -10   3  11        0.04        1.29      2.57 o
  -9   3  11        0.18       -0.43      2.47 o
  -8   3  11        0.53        1.38      3.07 o
  -7   3  11        3.89        4.70      2.78 o
  -6   3  11        2.41        3.64      2.85 o
  -5   3  11      266.39      274.59      5.38 o
  -4   3  11      210.21      203.38      5.12 o
  -3   3  11        0.79       -0.40      2.97 o
  -2   3  11        1.53        4.47      4.04 o
  -1   3  11        2.01       -0.19      3.44 o
   0   3  11        0.07        0.46      3.65 o
   1   3  11        2.09        2.28      2.13 o
   2   3  11        0.58        0.79      3.96 o
   3   3  11        0.07        0.97      3.22 o
 -10   4  11        0.68       -0.58      2.36 o
  -9   4  11        0.00        0.23      2.73 o
  -8   4  11        5.87        4.94      2.73 o
  -7   4  11       51.17       57.45      3.72 o
  -6   4  11        2.34        1.02      2.75 o
  -5   4  11       70.19       71.99      3.96 o
  -4   4  11        0.88        0.40      3.07 o
  -3   4  11        1.33        2.74      3.52 o
  -2   4  11       15.26        7.73      4.60 o
  -1   4  11       33.91       30.03      6.38 o
   0   4  11        0.88       -0.66      2.88 o
   1   4  11        1.18        2.90      3.06 o
   2   4  11       13.94       25.23      4.31 o
 -10   5  11        0.03        3.85      8.22 o
  -9   5  11        1.48        2.72      2.54 o
  -8   5  11        4.56        5.62      2.67 o
  -7   5  11        1.33       -0.01      2.91 o
  -6   5  11        2.20        1.81      2.86 o
  -5   5  11       12.47       17.09      3.19 o
  -4   5  11        2.83        1.49      2.93 o
  -3   5  11       14.18        8.78      4.64 o
  -2   5  11       52.57       57.45      4.03 o
  -1   5  11        3.39        1.11      3.61 o
   0   5  11       39.62       43.29      6.31 o
   1   5  11        1.30        0.96      3.57 o
   2   5  11        5.89        4.15      3.66 o
  -9   6  11       16.82       13.27      3.50 o
  -8   6  11        1.34        1.06      2.87 o
  -7   6  11        1.47        0.71      2.57 o
  -6   6  11        0.70        0.91      2.59 o
  -5   6  11        0.49        2.14      3.32 o
  -4   6  11        1.84        1.49      2.95 o
  -3   6  11        1.72       -0.82      3.27 o
  -2   6  11        0.05        0.64      3.47 o
  -1   6  11       14.46        5.74      3.45 o
   0   6  11        0.95        0.28      3.17 o
   1   6  11        0.90        0.16      3.40 o
   2   6  11       51.64       63.10      5.57 o
  -8   7  11        6.45        7.32      2.45 o
  -7   7  11        1.12        1.80      2.44 o
  -6   7  11       13.60       14.37      2.74 o
  -5   7  11        1.55        2.34      3.13 o
  -4   7  11        0.05       -0.60      2.47 o
  -3   7  11        9.01        5.98      2.74 o
  -2   7  11        3.33        1.83      3.17 o
  -1   7  11        8.17        6.52      2.44 o
   0   7  11        6.97        3.75      3.81 o
   1   7  11        2.05       -0.49      3.97 o
  -8   8  11       59.07       65.27     21.32 o
  -7   8  11       12.37       10.53      2.94 o
  -6   8  11       57.96       60.27      3.51 o
  -5   8  11        2.11        3.17      2.66 o
  -4   8  11       11.01        9.46      2.87 o
  -3   8  11       32.56       41.36      4.99 o
  -2   8  11        1.13        0.40      2.52 o
  -1   8  11        4.24        0.27      4.22 o
   0   8  11        6.41        6.17      4.34 o
  -6   9  11       12.59        6.96      3.56 o
  -5   9  11        8.82        6.15      3.35 o
  -4   9  11        0.18       -0.22      3.00 o
  -3   9  11        1.42        1.76      3.61 o
  -2   9  11       27.59        9.71      6.99 o
  -1   9  11       19.99       10.46      6.92 o
  -4  10  11        0.70       -2.04      3.39 o
  -3  10  11        4.34        2.22      3.93 o
  -9   0  12        4.65        2.41      5.09 o
  -8   0  12       52.68       54.80      5.26 o
  -7   0  12        1.49        0.00      4.75 o
  -6   0  12       12.51        3.61      5.32 o
  -5   0  12       17.11       16.64      5.95 o
  -4   0  12        1.40        1.04      5.32 o
  -3   0  12        5.04        4.60      4.99 o
  -2   0  12        0.15       -0.09      4.71 o
  -1   0  12        7.14       10.41      5.62 o
   0   0  12       15.15        5.05      7.18 o
   1   0  12       56.37       70.53      4.48 o
  -9   1  12        0.01        1.57      3.15 o
  -8   1  12        3.48        2.44      2.94 o
  -7   1  12        6.94        2.84      3.13 o
  -6   1  12       33.15       36.69      3.68 o
  -5   1  12       26.58       23.97      6.53 o
  -4   1  12        2.57        4.74      3.40 o
  -3   1  12        4.30        3.94      3.85 o
  -2   1  12        0.68        1.80      4.62 o
  -1   1  12        1.26        3.18      3.81 o
   0   1  12       15.28       16.71      5.12 o
   1   1  12       24.29       38.82      4.75 o
  -9   2  12        0.05       -0.28      2.80 o
  -8   2  12        6.08        3.02      3.41 o
  -7   2  12       28.36       22.16      6.90 o
  -6   2  12       22.98       22.89      5.52 o
  -5   2  12      122.51      124.57      5.83 o
  -4   2  12        1.99        0.55      3.72 o
  -3   2  12        0.48        1.61      3.76 o
  -2   2  12       17.96       19.78      3.97 o
  -1   2  12        6.56        6.11      3.94 o
   0   2  12       38.48       45.77      4.03 o
   1   2  12       10.72        7.47      3.77 o
  -9   3  12        0.50       -0.71      2.79 o
  -8   3  12       33.41       33.31      3.48 o
  -7   3  12       54.09       54.61      3.73 o
  -6   3  12       91.99       91.22      4.27 o
  -5   3  12       10.83        7.57      3.82 o
  -4   3  12      100.98      105.24      4.89 o
  -3   3  12       15.31       14.53      4.10 o
  -2   3  12       24.61       17.54      5.43 o
  -1   3  12       26.05       16.18      8.57 o
   0   3  12        0.50       -0.26      3.12 o
   1   3  12        4.37        4.66      3.40 o
  -9   4  12        0.96        1.56      3.36 o
  -8   4  12       59.04       60.47      5.12 o
  -7   4  12        7.34        2.68      3.21 o
  -6   4  12        0.69        1.25      3.26 o
  -5   4  12        0.43        0.93      3.52 o
  -4   4  12       33.86       34.46      3.96 o
  -3   4  12        5.02        5.61      3.60 o
  -2   4  12        7.56        2.91      4.06 o
  -1   4  12        4.51        1.30      3.74 o
   0   4  12        1.74        0.62      3.21 o
   1   4  12       12.15        6.91      4.28 o
  -8   5  12        0.91        0.39      3.58 o
  -7   5  12        0.00        2.68      3.01 o
  -6   5  12       20.04       19.30      3.61 o
  -5   5  12        4.46        5.29      3.66 o
  -4   5  12        7.59        6.03      3.55 o
  -3   5  12        0.84        0.16      3.82 o
  -2   5  12        2.58       -0.21      3.75 o
  -1   5  12        1.03       -0.91      3.27 o
   0   5  12        1.33       -0.38      3.66 o
  -8   6  12       12.90       11.59      3.37 o
  -7   6  12        0.31       -0.02      2.85 o
  -6   6  12        0.23        2.23      3.62 o
  -5   6  12        2.46        1.54      3.14 o
  -4   6  12        0.84       -0.14      3.54 o
  -3   6  12        8.46        2.23      3.99 o
  -2   6  12        0.65        0.94      3.88 o
  -1   6  12        0.61        0.09      3.09 o
  -7   7  12        0.18       -0.81      2.57 o
  -6   7  12        2.22        1.62      2.80 o
  -5   7  12        3.07        2.98      3.00 o
  -4   7  12        1.00       -0.99      2.85 o
  -3   7  12        1.25        1.17      2.96 o
  -2   7  12        2.00       -0.04      2.92 o
  -1   7  12       24.79        0.51      7.71 o
  -5   8  12        4.05        2.77      2.93 o
  -4   8  12        2.34        5.91      3.26 o
  -3   8  12        9.71        7.50      3.78 o
  -8   1  13        0.03       -0.03      3.58 o
  -7   1  13        0.09        0.47      3.63 o
  -6   1  13        4.34        7.53      4.09 o
  -5   1  13       18.12       13.73      4.01 o
  -4   1  13       15.25       13.38      4.38 o
  -3   1  13        1.31       -0.29      3.91 o
  -2   1  13       33.17       38.59      4.68 o
  -1   1  13        1.53        0.18      3.97 o
  -8   2  13       26.27       -0.17      3.78 o
  -7   2  13        0.04        0.51      3.32 o
  -6   2  13       19.05       13.80      4.21 o
  -5   2  13        5.97        3.46      3.95 o
  -4   2  13        0.03       -1.09      3.67 o
  -3   2  13        1.77        1.09      3.83 o
  -2   2  13        2.78        2.65      4.45 o
  -1   2  13        6.31        5.28      4.42 o
  -7   3  13       54.98       60.10      5.84 o
  -6   3  13        0.06       -0.38      3.31 o
  -5   3  13        0.32        1.88      3.99 o
  -4   3  13        1.20       -0.39      4.26 o
  -3   3  13        0.66       -0.94      4.33 o
  -2   3  13        4.24        3.67      4.16 o
  -7   4  13        2.40        0.64      3.32 o
  -6   4  13        0.75       -0.21      3.17 o
  -5   4  13        4.99        4.87      4.01 o
  -4   4  13        3.32        2.21      3.66 o
  -3   4  13        1.13       -1.46      3.91 o
  -2   4  13        0.00       -0.27      4.13 o
  -6   5  13        2.69        4.22      3.57 o
  -5   5  13       10.62        9.14      3.86 o
  -4   5  13        1.91        6.11      4.38 o
  -3   5  13       15.94        5.26      4.77 o
 
